# Supplementary material for: catena-Poly[[[pentaaquaeuropium(III)]-μ-5-sulfonatoisophthalato-κ4 O 1,O 1′:O 3,O 3′] 4,4’-bipyridine N,N′-dioxide hemisolvate trihydrate]
Source: Acta Crystallogr Sect E Struct Rep Online. 2010 Oct 23;66(Pt 11):m1433. doi: 10.1107/S1600536810041838 (PMC3009318; doi:10.1107/S1600536810041838)
Supplement: Supplementary file 2 [file e-66-m1433-Isup2.hkl]

# 
# h,k,l, Fc-squared, Fo-squared, sigma(Fo-squared) and status flag 
# 
data_I
_shelx_title '  P-1' 
_shelx_refln_list_code          4 
_shelx_F_calc_maximum      219.32 
_exptl_crystal_F_000       630.00 
_reflns_d_resolution_high  0.7705 
 
loop_ 
 _symmetry_equiv_pos_as_xyz 
 'x, y, z' 
 '-x, -y, -z' 
 
_cell_length_a    10.7800 
_cell_length_b    10.8978 
_cell_length_c    11.4048 
_cell_angle_alpha  89.383 
_cell_angle_beta   62.989 
_cell_angle_gamma  62.678 
 
_shelx_F_squared_multiplier     1.000 
 
loop_ 
 _refln_index_h 
 _refln_index_k 
 _refln_index_l 
 _refln_F_squared_calc 
 _refln_F_squared_meas 
 _refln_F_squared_sigma 
 _refln_observed_status 
   2   0   0    16102.41    17704.56    743.16 o 
   3   0   0     5404.40     4977.79    134.99 o 
   4   0   0     2887.75     2880.41     74.98 o 
   5   0   0     4660.78     4478.68    129.79 o 
   6   0   0      179.26      157.61      9.83 o 
   7   0   0     1282.01     1196.46     35.50 o 
   8   0   0       53.68       49.29      8.59 o 
   9   0   0     1867.60     1698.05     95.81 o 
  10   0   0        1.09       -2.91      4.32 o 
 -10   1   0       55.51       61.13     11.90 o 
  -9   1   0      749.72      739.35     29.57 o 
  -8   1   0     1021.30      949.29     32.67 o 
  -7   1   0     2234.28     2090.04     63.06 o 
  -6   1   0     5528.69     5249.57    179.86 o 
  -5   1   0       67.91       74.43      5.52 o 
  -4   1   0    11560.72    11816.65    456.72 o 
  -3   1   0     1604.16     1705.12     37.75 o 
  -2   1   0     5135.44     4885.02    129.26 o 
  -1   1   0       41.82       93.50     14.17 o 
   2   1   0    10095.92    11081.75    382.26 o 
   3   1   0     3371.06     3106.17     75.08 o 
   4   1   0     2917.44     2672.54     62.57 o 
   5   1   0    11528.29    10402.30    388.71 o 
   6   1   0      770.22      820.75     21.76 o 
   7   1   0     3652.68     3399.81    101.34 o 
   8   1   0      158.51      137.45      8.72 o 
   9   1   0     2350.82     2111.58    160.15 o 
  10   1   0      484.94      465.06     20.34 o 
  11   1   0      375.36      388.67     26.26 o 
  -9   2   0      705.54      686.83     30.72 o 
  -8   2   0      182.57      170.13     12.38 o 
  -7   2   0     1163.22     1153.70     38.28 o 
  -6   2   0     4492.81     4264.58    146.22 o 
  -5   2   0      690.49      651.55     19.99 o 
  -4   2   0     6885.51     6429.52    207.88 o 
  -3   2   0      271.68      223.53      9.16 o 
  -2   2   0    29199.33    34562.81   2021.90 o 
  -1   2   0     4305.32     4094.73    104.40 o 
   0   2   0     3517.87     3694.40     64.22 o 
   1   2   0    14040.33    19539.57    660.54 o 
   2   2   0     1249.87     1159.86     22.22 o 
   3   2   0     4736.63     4007.19     96.10 o 
   4   2   0        1.88        6.53      4.75 o 
   5   2   0     6129.53     5485.50    159.11 o 
   6   2   0      672.35      694.58     17.72 o 
   7   2   0     3229.13     3056.08     86.54 o 
   8   2   0      824.82      776.55     23.68 o 
   9   2   0     3313.76     3081.41    114.10 o 
  10   2   0     1173.39     1123.76     37.78 o 
  11   2   0      719.65      703.58     29.91 o 
  -9   3   0      265.12      276.54     23.27 o 
  -8   3   0     1372.43     1305.82     48.46 o 
  -7   3   0      349.39      342.55     17.12 o 
  -6   3   0     3322.78     3327.95    115.60 o 
  -5   3   0      206.21      215.28     12.96 o 
  -4   3   0     1517.61     1419.74     37.91 o 
  -3   3   0      119.28      120.74      7.73 o 
  -2   3   0     4212.42     3929.42    103.86 o 
  -1   3   0     1012.96     1035.16     18.56 o 
   0   3   0     2857.00     2618.07     68.04 o 
   1   3   0     8152.90    10306.35    396.91 o 
   2   3   0      303.25      298.92      5.12 o 
   3   3   0    26413.15    27364.29   1470.99 o 
   4   3   0     1278.75     1126.76     21.35 o 
   5   3   0    15171.56    15296.95    631.01 o 
   6   3   0     3217.22     2795.78     75.13 o 
   7   3   0     1251.32     1160.07     30.09 o 
   8   3   0     1397.33     1346.59     37.86 o 
   9   3   0      688.94      670.92     25.48 o 
  10   3   0     1466.46     1375.01     48.65 o 
  11   3   0       93.94       96.99      9.41 o 
  -8   4   0     1733.19     1655.03     64.52 o 
  -7   4   0      146.57      156.76     15.17 o 
  -6   4   0     2530.28     2555.15     84.21 o 
  -5   4   0     3503.40     3492.39    111.47 o 
  -4   4   0     2113.62     2135.06     65.86 o 
  -3   4   0     4542.49     4525.04    141.91 o 
  -2   4   0      912.67      943.48     16.94 o 
  -1   4   0     3540.41     3457.63     74.82 o 
   0   4   0     1640.69     1805.71     50.04 o 
   1   4   0      531.72      590.63      7.75 o 
   2   4   0     2324.10     2522.86     40.24 o 
   3   4   0    25893.48    31849.16   1712.60 o 
   4   4   0     1289.19     1164.12     40.19 o 
   5   4   0     4412.62     3616.07     91.58 o 
   6   4   0     4596.04     4122.46    110.83 o 
   7   4   0     2762.04     2570.93     71.18 o 
   8   4   0     3032.80     2784.08     78.24 o 
   9   4   0        4.98        5.47      3.25 o 
  10   4   0     1463.37     1272.24     50.19 o 
  11   4   0      249.90      236.64     14.87 o 
  12   4   0      962.19      961.43     37.08 o 
  -7   5   0      145.15      163.94     14.24 o 
  -6   5   0      476.40      502.77     22.89 o 
  -5   5   0      203.03      204.54     14.45 o 
  -4   5   0     1851.35     1887.52     45.77 o 
  -3   5   0     3010.01     2958.83     72.19 o 
  -2   5   0     1477.67     1510.39     28.77 o 
  -1   5   0     7094.39     7300.13    232.21 o 
   0   5   0      291.89      232.28      5.99 o 
   1   5   0    11677.28    14036.33    445.46 o 
   2   5   0     2446.97     2198.37     77.28 o 
   3   5   0    13994.59    18177.34    629.78 o 
   4   5   0     2530.84     2524.66     51.37 o 
   5   5   0      824.32      760.83     31.42 o 
   6   5   0     3049.33     2756.19    147.48 o 
   7   5   0      364.91      359.10     16.15 o 
   8   5   0     2008.79     1934.71     98.93 o 
   9   5   0       12.99       15.96      3.63 o 
  10   5   0     1181.74     1126.86     36.89 o 
  11   5   0      405.79      380.83     15.65 o 
  12   5   0     1263.26     1227.80     47.69 o 
  -7   6   0      974.71     1028.81     32.17 o 
  -6   6   0       65.33       69.80      6.21 o 
  -5   6   0      803.03      843.54     22.60 o 
  -4   6   0        3.18        3.04      2.37 o 
  -3   6   0     5601.38     5569.07    152.92 o 
  -2   6   0        6.88        8.00      2.28 o 
  -1   6   0     3683.33     3620.99     94.70 o 
   0   6   0       17.62       25.88      2.21 o 
   1   6   0     4029.10     3819.70     78.69 o 
   2   6   0     4820.76     5140.94    135.52 o 
   3   6   0     2458.72     2586.46    136.48 o 
   4   6   0     3700.91     3505.35     79.07 o 
   5   6   0      389.71      384.55      7.55 o 
   6   6   0     7871.30     7333.58    677.61 o 
   7   6   0     1455.51     1411.36    101.52 o 
   8   6   0     3955.32     3862.85    307.37 o 
   9   6   0     2146.64     2106.52    209.65 o 
  10   6   0      748.03      696.84     20.58 o 
  11   6   0      922.81      844.41     26.45 o 
  12   6   0       18.74       24.50      5.06 o 
  -6   7   0      137.02      150.56     13.06 o 
  -5   7   0     1602.96     1653.35     54.76 o 
  -4   7   0       11.98       10.65      4.48 o 
  -3   7   0     1923.79     1992.12     71.18 o 
  -2   7   0     1640.40     1697.32     42.84 o 
  -1   7   0     2216.98     2248.39     55.62 o 
   0   7   0     2303.80     2271.65     56.34 o 
   1   7   0      427.87      433.53      6.68 o 
   2   7   0     3135.00     3414.29     68.44 o 
   3   7   0        7.45        8.57      1.67 o 
   4   7   0     4875.52     5027.32    154.19 o 
   5   7   0      228.87      200.59      4.76 o 
   6   7   0     3765.01     3467.70    153.14 o 
   7   7   0      695.48      656.94     46.40 o 
   8   7   0     2384.98     2245.95    255.68 o 
   9   7   0     2187.48     2115.95     53.98 o 
  10   7   0      105.55       97.71      7.16 o 
  11   7   0     2012.08     1845.31     52.87 o 
  12   7   0      151.78      164.88     13.30 o 
  -5   8   0     1139.18     1131.85     42.37 o 
  -4   8   0      109.67      114.55      8.01 o 
  -3   8   0     1616.10     1681.91     51.18 o 
  -2   8   0     1374.16     1384.77     39.48 o 
  -1   8   0     1275.39     1298.38     31.87 o 
   0   8   0     4949.18     5140.78    154.46 o 
   1   8   0      782.69      815.91     12.92 o 
   2   8   0     4191.79     4164.12     91.59 o 
   3   8   0     3052.74     3029.40     84.97 o 
   4   8   0     2083.92     2281.14    151.28 o 
   5   8   0     1000.80      974.61     24.10 o 
   6   8   0     1691.28     1469.68     33.07 o 
   7   8   0     2329.33     2132.67    152.17 o 
   8   8   0      633.55      611.03     70.61 o 
   9   8   0     1499.63     1416.83     69.40 o 
  10   8   0      131.91      137.86      6.26 o 
  11   8   0      832.76      802.76     24.67 o 
  12   8   0       27.11       27.82      4.42 o 
  -4   9   0     1944.87     1975.14     61.71 o 
  -3   9   0      136.75      144.69      7.61 o 
  -2   9   0     1440.05     1432.31     42.06 o 
  -1   9   0       62.66       59.72      4.57 o 
   0   9   0     3257.77     3212.65     88.85 o 
   1   9   0      177.34      162.35      5.66 o 
   2   9   0     6083.02     6045.58    157.14 o 
   3   9   0      465.65      486.47     11.08 o 
   4   9   0     3785.07     3813.65    220.89 o 
   5   9   0     2437.92     2348.06    170.44 o 
   6   9   0     1333.79     1331.91     57.32 o 
   7   9   0     4107.56     4129.68    221.37 o 
   8   9   0       25.29       29.24      4.14 o 
   9   9   0     2342.42     2109.79    149.00 o 
  10   9   0       93.98       89.89      5.41 o 
  11   9   0      553.63      514.48     26.02 o 
  12   9   0      519.31      513.33     19.12 o 
  -3  10   0       10.70       10.78      3.53 o 
  -2  10   0     1936.18     1931.20     56.14 o 
  -1  10   0      125.37      122.81     12.09 o 
   0  10   0     1975.57     1931.62     41.48 o 
   1  10   0     1689.89     1594.44     37.05 o 
   2  10   0      619.42      635.78     14.16 o 
   3  10   0     2614.90     2539.31     65.54 o 
   4  10   0     1311.55     1299.61     43.21 o 
   5  10   0     1136.28     1193.24     69.55 o 
   6  10   0      287.27      288.98     24.30 o 
   7  10   0      501.15      496.76     26.39 o 
   8  10   0       43.43       37.63      4.09 o 
   9  10   0     2303.68     2217.91    196.85 o 
  10  10   0      161.09      173.75     10.98 o 
  11  10   0     1007.87      945.30     62.11 o 
  12  10   0      664.55      664.52     33.27 o 
  -1  11   0      311.82      292.74     12.05 o 
   0  11   0     1991.18     1928.06     47.02 o 
   1  11   0     1244.53     1245.22     37.73 o 
   2  11   0     1367.67     1294.05     55.29 o 
   3  11   0     3286.47     3294.87     99.45 o 
   4  11   0       32.00       37.75      6.23 o 
   5  11   0     4136.77     4060.89    158.71 o 
   6  11   0       51.15       55.96      5.11 o 
   7  11   0     2290.78     2220.09    247.04 o 
   8  11   0     1123.19     1088.01     76.22 o 
   9  11   0     1309.25     1264.50     98.70 o 
  10  11   0      676.39      649.58     36.35 o 
  11  11   0      348.45      334.98     22.50 o 
   0  12   0       70.63       74.37      7.53 o 
   1  12   0      973.26      946.09     28.84 o 
   2  12   0      113.91      109.13     10.20 o 
   3  12   0     1432.97     1357.58     28.85 o 
   4  12   0       19.66       20.81      2.54 o 
   5  12   0     3086.99     2982.05    119.11 o 
   6  12   0      597.32      577.12     30.55 o 
   7  12   0     2378.81     2229.60    242.20 o 
   8  12   0     1365.36     1346.68    194.53 o 
   9  12   0      217.04      196.10     25.04 o 
  10  12   0     2106.45     2057.73    123.94 o 
  11  12   0       12.72        5.91      3.52 o 
   2  13   0      431.47      414.79     25.56 o 
   3  13   0     1481.96     1329.40     78.86 o 
   4  13   0      269.17      243.12      8.21 o 
   5  13   0      658.57      643.26     26.50 o 
   6  13   0      822.62      747.52     34.74 o 
   7  13   0      230.85      221.47     12.56 o 
   8  13   0     1041.42      946.92     95.27 o 
   9  13   0       54.33       61.11     10.03 o 
  10  13   0      885.37     1036.73     53.43 o 
   5  14   0      618.04      536.15     16.62 o 
   6  14   0     2423.19     2296.16     93.87 o 
   7  14   0       99.73      105.34     10.37 o 
  -7 -14   1       36.85       37.33      7.99 o 
  -6 -14   1     1145.93     1201.61     52.82 o 
  -5 -14   1        9.52       -0.56      3.65 o 
  -9 -13   1      121.36      139.41     15.02 o 
  -8 -13   1     1759.37     1990.83     90.97 o 
  -7 -13   1       88.90      100.17     11.11 o 
  -6 -13   1     3023.98     2789.81    154.43 o 
  -5 -13   1      300.37      260.46     17.86 o 
  -4 -13   1     1133.87     1046.15     45.34 o 
  -3 -13   1     1556.01     1386.99     42.48 o 
  -2 -13   1      109.08       89.61      7.36 o 
 -10 -12   1     1635.87     1822.56     92.01 o 
  -9 -12   1       18.06       17.97      7.73 o 
  -8 -12   1      882.21      773.39    102.47 o 
  -7 -12   1        5.95        3.46      3.02 o 
  -6 -12   1     1557.06     1503.29     72.14 o 
  -5 -12   1      344.79      344.66     17.11 o 
  -4 -12   1      752.60      703.39     25.23 o 
  -3 -12   1     1255.16     1131.14     33.80 o 
  -2 -12   1      365.10      336.79     10.51 o 
  -1 -12   1     2769.53     2606.77    107.40 o 
   0 -12   1      173.01      201.07      7.58 o 
 -11 -11   1        5.71        9.11      7.33 o 
 -10 -11   1     1648.25     1684.31     84.76 o 
  -9 -11   1      170.58      182.03      8.44 o 
  -8 -11   1      504.51      518.51     26.44 o 
  -7 -11   1     1785.34     1670.12    267.33 o 
  -6 -11   1      209.43      194.26     23.55 o 
  -5 -11   1     2595.19     2544.20    116.65 o 
  -4 -11   1       93.13       91.96      4.24 o 
  -3 -11   1      634.43      657.05     23.04 o 
  -2 -11   1       28.08       27.47      3.10 o 
  -1 -11   1     2243.91     2157.11     65.84 o 
   0 -11   1      219.06      201.03      7.89 o 
   1 -11   1     1069.55     1020.00     33.75 o 
   2 -11   1      351.31      341.66     13.68 o 
 -11 -10   1      267.03      243.11     13.95 o 
 -10 -10   1      601.87      570.75     29.12 o 
  -9 -10   1      415.09      414.54     24.11 o 
  -8 -10   1     2520.37     2534.57    151.16 o 
  -7 -10   1      740.86      723.11     48.51 o 
  -6 -10   1      562.47      541.06     85.89 o 
  -5 -10   1     6256.52     5974.73    642.91 o 
  -4 -10   1      451.66      481.74     26.94 o 
  -3 -10   1     5163.92     5062.13    170.63 o 
  -2 -10   1      668.57      652.79     14.20 o 
  -1 -10   1     3645.71     3366.64     77.69 o 
   0 -10   1     2637.59     2458.50     60.45 o 
   1 -10   1      786.27      773.99     28.98 o 
   2 -10   1     1081.60     1048.96     36.59 o 
   3 -10   1      341.40      339.98     13.80 o 
 -11  -9   1      660.27      649.84     24.59 o 
 -10  -9   1      279.97      286.42      9.36 o 
  -9  -9   1     1860.91     1826.57     88.47 o 
  -8  -9   1        2.29        3.53      1.40 o 
  -7  -9   1     3180.20     3044.52    205.35 o 
  -6  -9   1      569.97      580.93     33.76 o 
  -5  -9   1     2571.43     2516.59    253.03 o 
  -4  -9   1      236.19      247.43     11.24 o 
  -3  -9   1     6396.59     6323.89    177.86 o 
  -2  -9   1       27.56       32.04      4.25 o 
  -1  -9   1     3705.10     3580.91     69.85 o 
   0  -9   1     3205.62     3239.00     89.79 o 
   1  -9   1      757.16      748.79     20.12 o 
   2  -9   1     2093.99     2104.78     58.92 o 
   3  -9   1      161.35      178.15      8.78 o 
   4  -9   1     2642.50     2800.90     89.59 o 
 -11  -8   1     1107.41     1001.96     27.61 o 
 -10  -8   1      282.74      269.19     10.89 o 
  -9  -8   1     1524.72     1423.72     42.12 o 
  -8  -8   1        0.15        1.01      1.36 o 
  -7  -8   1     8326.76     7748.38    517.87 o 
  -6  -8   1      766.88      746.96     44.98 o 
  -5  -8   1     2101.57     2048.80    111.09 o 
  -4  -8   1     1652.54     1745.26    107.35 o 
  -3  -8   1     2304.73     2385.63     84.41 o 
  -2  -8   1     5563.27     5655.67    166.45 o 
  -1  -8   1      250.70      241.68      6.27 o 
   0  -8   1     4186.94     4080.35    119.58 o 
   1  -8   1        9.59       16.18      2.81 o 
   2  -8   1     3943.80     4023.36    120.43 o 
   3  -8   1      699.57      696.33     29.14 o 
   4  -8   1     1753.09     1811.34     53.81 o 
   5  -8   1      592.31      618.92     22.42 o 
 -12  -7   1        6.53        1.98      2.93 o 
 -11  -7   1      630.06      601.55     18.71 o 
 -10  -7   1        0.97        3.26      2.34 o 
  -9  -7   1     1487.22     1338.56     35.65 o 
  -8  -7   1      103.68      101.43      7.55 o 
  -7  -7   1     1966.91     1837.75    124.00 o 
  -6  -7   1     1127.83     1084.94     47.24 o 
  -5  -7   1     2497.67     2363.58    141.77 o 
  -4  -7   1     2977.79     3109.51    107.13 o 
  -3  -7   1     2370.35     2376.23    111.39 o 
  -2  -7   1     8706.17     8775.29    240.10 o 
  -1  -7   1      141.20      137.85      3.28 o 
   0  -7   1     5510.41     5445.21    160.79 o 
   1  -7   1     1407.11     1397.95     32.99 o 
   2  -7   1     6430.87     6601.79    218.72 o 
   3  -7   1     1947.09     1854.81     44.12 o 
   4  -7   1      593.20      608.64     20.63 o 
   5  -7   1     1503.96     1532.65     42.91 o 
   6  -7   1      173.54      176.32      9.63 o 
 -11  -6   1     1477.59     1418.77     47.20 o 
 -10  -6   1      266.96      253.37     15.14 o 
  -9  -6   1     2275.76     2126.41     59.68 o 
  -8  -6   1     2368.31     2353.22    169.53 o 
  -7  -6   1      699.62      628.80     45.29 o 
  -6  -6   1     1651.83     1543.86     74.04 o 
  -5  -6   1       11.83        4.36      3.78 o 
  -4  -6   1     6065.71     6166.79    340.11 o 
  -3  -6   1      569.91      621.00     39.04 o 
  -2  -6   1    14194.42    18372.70    652.69 o 
  -1  -6   1       41.49       35.36      5.21 o 
   0  -6   1     4091.70     4003.78     85.24 o 
   1  -6   1     3805.16     3660.51     95.98 o 
   2  -6   1     4229.54     4245.54    102.11 o 
   3  -6   1     4228.75     4217.44    107.16 o 
   4  -6   1      288.31      314.13      9.71 o 
   5  -6   1     3077.38     3153.53     82.37 o 
   6  -6   1        4.68        7.71      3.47 o 
   7  -6   1     1700.70     1759.72     54.27 o 
 -11  -5   1      303.47      301.84     13.61 o 
 -10  -5   1      597.47      536.14     17.81 o 
  -9  -5   1      681.54      625.60     22.13 o 
  -8  -5   1     2228.01     2159.66    143.59 o 
  -7  -5   1     1690.36     1669.01     40.12 o 
  -6  -5   1     3489.44     3190.29     78.45 o 
  -5  -5   1      219.34      209.38     10.31 o 
  -4  -5   1     6656.50     6305.10    733.64 o 
  -3  -5   1     5409.43     6234.37    258.22 o 
  -2  -5   1     5645.42     6293.55    288.92 o 
  -1  -5   1     1622.72     1523.38     26.08 o 
   0  -5   1      605.95      533.56     18.26 o 
   1  -5   1      672.97      650.97     10.99 o 
   2  -5   1     2575.68     2625.63     57.25 o 
   3  -5   1     3128.57     3128.19     72.25 o 
   4  -5   1      484.97      490.54     17.22 o 
   5  -5   1     1268.05     1316.49     33.54 o 
   6  -5   1      137.12      158.81      8.47 o 
   7  -5   1     2141.58     2138.86     85.27 o 
   8  -5   1      948.55      988.44     33.99 o 
 -11  -4   1      547.66      535.45     21.56 o 
 -10  -4   1      781.00      728.09     24.18 o 
  -9  -4   1        3.88        5.35      3.01 o 
  -8  -4   1     2503.63     2408.41     67.12 o 
  -7  -4   1      174.60      163.45      6.98 o 
  -6  -4   1     1731.16     1693.42     38.58 o 
  -5  -4   1        5.47        8.11      1.69 o 
  -4  -4   1     8687.85     9048.10    606.60 o 
  -3  -4   1     4571.06     5121.86    176.56 o 
  -2  -4   1     1353.83     1355.18     23.59 o 
  -1  -4   1     7526.10     8893.27    259.02 o 
   0  -4   1     2489.88     2568.51     44.52 o 
   1  -4   1    10764.65    11337.66    334.46 o 
   2  -4   1      107.08      109.13      3.52 o 
   3  -4   1     5801.50     5814.46    146.71 o 
   4  -4   1     1002.36      963.28     37.52 o 
   5  -4   1     3976.39     4003.30    136.19 o 
   6  -4   1     3691.61     3634.09    129.28 o 
   7  -4   1      707.45      705.84     27.93 o 
   8  -4   1     1344.76     1290.78     50.52 o 
 -11  -3   1      255.74      257.73     15.07 o 
 -10  -3   1     1833.24     1802.03     62.88 o 
  -9  -3   1       12.02        9.33      3.78 o 
  -8  -3   1     2025.24     1941.72     59.50 o 
  -7  -3   1     1928.18     1846.21     52.47 o 
  -6  -3   1     1311.13     1198.05     27.96 o 
  -5  -3   1     4093.64     3599.09     90.86 o 
  -4  -3   1     2429.24     2201.61     48.60 o 
  -3  -3   1     1905.21     1636.96     30.49 o 
  -2  -3   1      301.94      300.30      7.07 o 
  -1  -3   1     1044.61     1153.16     38.24 o 
   0  -3   1     1195.24     1274.57     15.66 o 
   1  -3   1     9588.21    10574.14    296.24 o 
   2  -3   1     4405.46     4542.72     98.58 o 
   3  -3   1     8483.48     8281.66    280.86 o 
   4  -3   1     2208.60     2105.20     80.25 o 
   5  -3   1     2914.86     2885.62     93.79 o 
   6  -3   1     5601.29     5379.45    195.13 o 
   7  -3   1      330.20      328.86     19.23 o 
   8  -3   1     2448.55     2364.15     82.94 o 
   9  -3   1        1.39        2.04      4.88 o 
 -11  -2   1       23.75       24.68      6.83 o 
 -10  -2   1     1463.18     1369.94     53.45 o 
  -9  -2   1      340.58      328.36     14.56 o 
  -8  -2   1      906.43      940.62     28.02 o 
  -7  -2   1      981.93      952.16     30.23 o 
  -6  -2   1     1540.99     1431.88     35.59 o 
  -5  -2   1     6577.55     6098.98    185.27 o 
  -4  -2   1      342.05      304.93      8.18 o 
  -3  -2   1     1245.20      939.78     16.75 o 
  -2  -2   1     5051.88     5266.34    182.07 o 
  -1  -2   1     9679.99    13226.72    457.29 o 
   0  -2   1     7379.80     9020.03    191.45 o 
   1  -2   1     5583.85     5971.01    133.49 o 
   2  -2   1     5289.49     5033.58    139.41 o 
   3  -2   1     2088.67     1982.37     71.40 o 
   4  -2   1     4769.85     4512.80    129.66 o 
   5  -2   1      481.02      474.74     15.09 o 
   6  -2   1     2016.36     1924.80     61.50 o 
   7  -2   1       61.04       53.59      6.90 o 
   8  -2   1     2753.00     2739.27    100.36 o 
   9  -2   1      204.68      198.94     14.57 o 
  10  -2   1     1263.54     1249.50     51.53 o 
 -10  -1   1      971.93      903.43     35.02 o 
  -9  -1   1     1276.28     1221.03     40.18 o 
  -8  -1   1      326.12      291.34     13.01 o 
  -7  -1   1     2543.99     2213.75     92.40 o 
  -6  -1   1      134.44      136.21      8.72 o 
  -5  -1   1     1210.22     1049.05     24.98 o 
  -4  -1   1      969.01      958.08     20.52 o 
  -3  -1   1     2942.25     2708.39     63.49 o 
  -2  -1   1     4492.31     4966.58    145.74 o 
  -1  -1   1    21186.57    24875.23   1624.17 o 
   1  -1   1    10715.11    12111.08    418.62 o 
   2  -1   1    20006.13    21777.14   1008.65 o 
   3  -1   1     3728.81     3857.92    102.99 o 
   4  -1   1    18984.52    20896.91   1001.02 o 
   5  -1   1       17.50       24.55      7.01 o 
   6  -1   1     3863.94     3680.39    109.59 o 
   7  -1   1     1270.85     1214.51     37.08 o 
   8  -1   1      859.62      829.95     42.90 o 
   9  -1   1     1592.37     1558.75     53.27 o 
  10  -1   1      566.09      522.73     29.77 o 
 -10   0   1      916.79      940.89     43.74 o 
  -9   0   1      880.29      847.54     65.67 o 
  -8   0   1      274.51      267.47     15.54 o 
  -7   0   1     4269.70     4036.99    128.61 o 
  -6   0   1       40.75       46.81      5.11 o 
  -5   0   1     9393.68     9046.87    335.36 o 
  -4   0   1     3664.67     3660.42    101.30 o 
  -3   0   1      682.06      653.44     15.75 o 
  -2   0   1     7007.64     7582.42    234.12 o 
  -1   0   1      227.22      223.71      4.30 o 
   2   0   1     2259.57     2037.54     44.09 o 
   3   0   1     1125.80     1147.27     24.15 o 
   4   0   1     5564.61     4796.59    137.12 o 
   5   0   1       40.40       42.17      4.06 o 
   6   0   1     2007.31     1792.66     47.26 o 
   7   0   1     1602.46     1502.87     42.98 o 
   8   0   1     1552.20     1472.45     49.50 o 
   9   0   1     3044.24     2773.58    138.97 o 
  10   0   1        3.89        0.23      3.53 o 
  11   0   1     2256.89     2294.33     88.26 o 
  -9   1   1     1199.61     1083.80     47.19 o 
  -8   1   1        7.52       10.17      4.66 o 
  -7   1   1     1888.21     1827.64     56.48 o 
  -6   1   1      185.54      187.93     11.99 o 
  -5   1   1     4851.29     4819.92    156.45 o 
  -4   1   1     3522.46     3394.23     91.78 o 
  -3   1   1     3169.84     3020.28     78.73 o 
  -2   1   1    13752.14    15317.64    625.84 o 
  -1   1   1     2049.38     2069.11     42.87 o 
   2   1   1     5569.94     5710.56    145.95 o 
   3   1   1     1796.23     1490.37     31.62 o 
   4   1   1     8900.39     8525.84    278.88 o 
   5   1   1     6075.73     5558.90    164.02 o 
   6   1   1     1411.51     1344.68     33.66 o 
   7   1   1     1966.30     1846.44     50.64 o 
   8   1   1      464.22      437.61     16.63 o 
   9   1   1     2323.97     2123.08     66.37 o 
  10   1   1      124.86      107.81     15.65 o 
  11   1   1      700.42      693.86     35.96 o 
  -9   2   1     1195.87     1170.94     53.75 o 
  -8   2   1      270.52      263.36     15.67 o 
  -7   2   1     1744.12     1548.35     50.58 o 
  -6   2   1     3405.06     3246.61    109.84 o 
  -5   2   1       43.28       45.23      5.59 o 
  -4   2   1     8941.52     8997.37    330.63 o 
  -3   2   1      184.73      193.38     12.33 o 
  -2   2   1    14269.03    15892.05    672.40 o 
  -1   2   1      970.42     1001.28     20.41 o 
   0   2   1     2287.44     1992.30     93.99 o 
   1   2   1      110.84      111.90      2.77 o 
   2   2   1    28606.79    34248.98   1880.80 o 
   3   2   1      312.43      277.57      8.83 o 
   4   2   1     5778.56     4750.20    125.51 o 
   5   2   1     8419.82     7138.99    230.14 o 
   6   2   1     2267.78     2136.20     53.09 o 
   7   2   1     7256.55     6466.42    215.27 o 
   8   2   1      664.83      639.76     20.80 o 
   9   2   1     3114.42     2977.28     93.25 o 
  10   2   1      353.26      345.06     16.43 o 
  11   2   1      826.51      785.43     31.24 o 
  -8   3   1      960.96      941.72     45.08 o 
  -7   3   1     1532.75     1475.55     57.58 o 
  -6   3   1     4584.87     4468.23    154.82 o 
  -5   3   1     1036.66     1035.71     32.49 o 
  -4   3   1     9257.68     8985.98    339.41 o 
  -3   3   1     1212.10     1185.42     33.76 o 
  -2   3   1    10318.15    10626.81    401.19 o 
  -1   3   1     3817.89     4183.72    110.93 o 
   0   3   1     1193.09     1079.62     60.18 o 
   1   3   1     6198.24     7673.08    176.29 o 
   2   3   1     2552.98     2643.34     56.54 o 
   3   3   1     3962.26     3852.50     89.54 o 
   4   3   1     1852.93     1656.63     33.65 o 
   5   3   1    12036.45    12023.21    448.19 o 
   6   3   1      268.66      237.71      7.90 o 
   7   3   1     6465.07     5838.73    185.43 o 
   8   3   1        9.73       11.98      3.77 o 
   9   3   1     1655.72     1501.29     44.10 o 
  10   3   1     1476.46     1407.97     45.42 o 
  11   3   1     1075.32     1065.45     37.16 o 
  12   3   1     1270.76     1236.06     47.50 o 
  -8   4   1     1401.50     1389.41     78.74 o 
  -7   4   1       12.41       15.10      6.18 o 
  -6   4   1      587.49      563.42     23.89 o 
  -5   4   1      203.17      206.70     12.30 o 
  -4   4   1     2165.75     2093.41     62.31 o 
  -3   4   1        5.84       14.32      3.68 o 
  -2   4   1     3289.91     3273.80     93.99 o 
  -1   4   1     1979.16     1961.35     49.63 o 
   0   4   1     7567.05     8053.79    348.45 o 
   1   4   1     5690.88     6340.19    138.31 o 
   2   4   1     3235.01     3474.71     61.95 o 
   3   4   1     4202.40     3931.45     91.05 o 
   4   4   1        9.37       11.95      1.68 o 
   5   4   1     7753.91     6989.77    218.01 o 
   6   4   1     5911.47     5389.45    156.19 o 
   7   4   1     5975.11     5488.59    167.80 o 
   8   4   1     1388.07     1282.29     67.88 o 
   9   4   1      649.55      619.05     23.33 o 
  10   4   1      992.07      987.94     75.69 o 
  11   4   1      439.33      409.72     17.63 o 
  12   4   1      641.95      603.78     29.95 o 
  -7   5   1        1.50        7.37      6.06 o 
  -6   5   1     2167.65     2147.75     76.89 o 
  -5   5   1      759.16      747.03     28.29 o 
  -4   5   1     2927.76     2971.19     95.10 o 
  -3   5   1      764.49      764.00     17.03 o 
  -2   5   1      480.41      462.14     11.26 o 
  -1   5   1     5415.84     5379.75    152.47 o 
   0   5   1      370.43      416.37     10.06 o 
   1   5   1    15901.07    19825.42    724.27 o 
   2   5   1        0.85       18.00      6.64 o 
   3   5   1    12756.94    15808.32    516.23 o 
   4   5   1      322.50      399.28      9.07 o 
   5   5   1     6641.88     6401.15    188.82 o 
   6   5   1      946.27      850.16     20.98 o 
   7   5   1     7503.81     6815.88    363.68 o 
   8   5   1     3420.48     3173.93    163.60 o 
   9   5   1      132.06      122.84      8.77 o 
  10   5   1     3002.62     2768.71     82.52 o 
  11   5   1      444.36      381.94     18.14 o 
  12   5   1     1905.19     1865.31     61.75 o 
  -6   6   1      685.19      688.32     30.39 o 
  -5   6   1      639.27      648.11     51.21 o 
  -4   6   1      888.50      906.57     26.00 o 
  -3   6   1     4849.95     4679.57    149.38 o 
  -2   6   1      770.08      740.00     19.92 o 
  -1   6   1     7150.95     7244.63    234.52 o 
   0   6   1        1.02        3.94      2.17 o 
   1   6   1     9065.10     9253.52    225.13 o 
   2   6   1     1814.72     1878.36     38.91 o 
   3   6   1     2737.13     2940.23    108.85 o 
   4   6   1     2351.09     2329.77     48.61 o 
   5   6   1     3183.02     3130.67     75.44 o 
   6   6   1     2051.57     1841.31     46.61 o 
   7   6   1       22.50       40.31      3.68 o 
   8   6   1     2210.44     2112.58    165.29 o 
   9   6   1      245.96      223.09     34.96 o 
  10   6   1     2362.92     2121.08     64.41 o 
  11   6   1        9.48       11.91      3.87 o 
  12   6   1      523.34      501.05     19.67 o 
  -5   7   1      957.13      986.92     31.00 o 
  -4   7   1        3.70        7.80      4.18 o 
  -3   7   1     2460.48     2363.67     78.99 o 
  -2   7   1        3.95        8.57      2.20 o 
  -1   7   1     4546.66     4464.80    132.16 o 
   0   7   1     1073.07     1052.43     24.78 o 
   1   7   1     5808.58     5739.05    137.90 o 
   2   7   1     2009.85     2129.77     38.66 o 
   3   7   1     2291.26     2352.30     53.69 o 
   4   7   1     3835.14     3692.66    294.95 o 
   5   7   1      510.99      514.58     10.77 o 
   6   7   1     4065.60     3973.72    107.00 o 
   7   7   1       50.90       50.63      4.83 o 
   8   7   1     2475.45     2363.50    234.24 o 
   9   7   1      837.43      801.63     87.67 o 
  10   7   1     2041.55     1933.88     77.38 o 
  11   7   1      644.70      628.06     19.76 o 
  12   7   1      363.23      343.70     17.31 o 
  -4   8   1        9.01        7.44      3.15 o 
  -3   8   1     1792.10     1773.19     53.82 o 
  -2   8   1      678.30      664.36     20.61 o 
  -1   8   1     1711.55     1668.23     43.88 o 
   0   8   1      696.44      718.49     18.42 o 
   1   8   1       14.96       14.90      4.06 o 
   2   8   1     2920.81     2982.24     61.49 o 
   3   8   1       64.03       60.20      9.07 o 
   4   8   1     5745.19     5982.47    289.51 o 
   5   8   1      416.30      416.85     12.60 o 
   6   8   1     2762.28     2623.50     65.48 o 
   7   8   1      133.63      149.78      7.53 o 
   8   8   1     4212.69     4037.44    280.00 o 
   9   8   1      947.67      952.10     98.24 o 
  10   8   1     1250.92     1164.77     55.79 o 
  11   8   1     2373.47     2236.58     99.04 o 
  12   8   1      327.77      309.38     13.95 o 
  -3   9   1      835.15      807.45     23.95 o 
  -2   9   1     1530.44     1537.86     42.02 o 
  -1   9   1      757.37      747.65     19.32 o 
   0   9   1     2436.24     2364.26     64.56 o 
   1   9   1        3.29        5.00      2.17 o 
   2   9   1     4115.94     3847.49     87.59 o 
   3   9   1      909.54      908.10     20.40 o 
   4   9   1     4692.62     4901.59    200.28 o 
   5   9   1     1681.21     1770.18     93.70 o 
   6   9   1      182.17      184.21      5.96 o 
   7   9   1     2994.66     2825.34     69.43 o 
   8   9   1      768.52      782.96     48.63 o 
   9   9   1      871.37      840.91     68.77 o 
  10   9   1      443.77      419.04     35.20 o 
  11   9   1      975.53      914.25     52.99 o 
  12   9   1       17.24       15.93      3.62 o 
  -2  10   1     1002.12      960.30     77.56 o 
  -1  10   1       61.73       62.61     11.13 o 
   0  10   1     1194.53     1139.88     30.81 o 
   1  10   1       11.88       18.10      3.91 o 
   2  10   1     1349.89     1353.59     56.81 o 
   3  10   1      528.23      499.62     14.48 o 
   4  10   1     3125.25     3119.66     85.78 o 
   5  10   1     1589.56     1660.64    125.39 o 
   6  10   1     2080.38     2147.02    143.23 o 
   7  10   1     1129.92     1173.61     30.84 o 
   8  10   1      616.85      617.77     28.14 o 
   9  10   1     2752.79     2538.85    103.62 o 
  10  10   1       57.56       53.88      4.01 o 
  11  10   1      646.47      620.24     43.10 o 
  12  10   1      479.93      453.11     14.40 o 
  -1  11   1      152.98      146.95     11.29 o 
   0  11   1     1670.17     1471.92     57.01 o 
   1  11   1      447.24      431.80     16.07 o 
   2  11   1     1485.17     1423.29     52.06 o 
   3  11   1      705.03      685.31     14.97 o 
   4  11   1      676.44      678.20     17.73 o 
   5  11   1      941.04      957.49     33.50 o 
   6  11   1      155.23      172.76     11.28 o 
   7  11   1     1300.59     1272.15    107.81 o 
   8  11   1       81.39       83.29      4.11 o 
   9  11   1     2128.77     2115.48    101.78 o 
  10  11   1      800.67      722.27     52.15 o 
  11  11   1     1042.31      942.77     87.65 o 
  12  11   1      568.92      550.17     52.86 o 
   1  12   1      603.91      610.89     22.31 o 
   2  12   1     1074.79      983.29     39.34 o 
   3  12   1     1756.10     1668.15     53.97 o 
   4  12   1        8.13        5.91      2.06 o 
   5  12   1     2211.77     2122.84     71.56 o 
   6  12   1      100.73       96.23      4.94 o 
   7  12   1     2718.49     2667.55    208.13 o 
   8  12   1      540.03      518.86     54.49 o 
   9  12   1      193.15      187.59      9.44 o 
  10  12   1      475.74      463.27     31.02 o 
  11  12   1      165.95      174.96     11.91 o 
   3  13   1     1014.30      898.18     48.65 o 
   4  13   1        1.69        5.30      2.74 o 
   5  13   1     1318.49     1242.77     46.51 o 
   6  13   1      234.77      232.19      9.94 o 
   7  13   1     2107.25     2086.04    101.60 o 
   8  13   1     1548.42     1561.91    167.83 o 
   9  13   1      591.11      546.22     82.92 o 
  10  13   1     1499.35     1453.98    213.43 o 
   6  14   1      509.94      469.21     16.65 o 
   7  14   1      102.48      101.05      7.78 o 
   8  14   1      891.51      868.39     43.36 o 
  -8 -13   2      991.24     1113.38     56.47 o 
  -7 -13   2       15.97       24.04      7.60 o 
  -6 -13   2      987.25     1075.58     48.61 o 
  -5 -13   2        6.03        5.77      4.90 o 
  -4 -13   2     1391.95     1251.19     63.96 o 
  -3 -13   2       40.04       34.16      2.88 o 
  -2 -13   2     1405.53     1261.16     81.44 o 
  -9 -12   2      162.00      186.37     19.18 o 
  -8 -12   2     2023.19     2304.14    109.55 o 
  -7 -12   2        0.39        1.30      7.33 o 
  -6 -12   2     2958.74     2908.24    186.93 o 
  -5 -12   2      252.58      247.54     21.05 o 
  -4 -12   2      931.97      891.67     53.69 o 
  -3 -12   2      874.23      803.56     32.91 o 
  -2 -12   2      300.90      284.11      9.97 o 
  -1 -12   2     2000.04     1863.18    100.80 o 
   0 -12   2      173.61      171.83      7.12 o 
 -10 -11   2      763.15      854.84     47.57 o 
  -9 -11   2       27.16       29.60      8.85 o 
  -8 -11   2      136.24      102.71     35.16 o 
  -7 -11   2       11.52       18.56      2.67 o 
  -6 -11   2      847.35      891.95     31.70 o 
  -5 -11   2      856.71      876.31     53.75 o 
  -4 -11   2     1744.71     1604.03     82.13 o 
  -3 -11   2      919.46      892.15     31.15 o 
  -2 -11   2     1034.77      943.94     42.29 o 
  -1 -11   2     3351.11     3116.41     72.68 o 
   0 -11   2       83.12       73.31      4.08 o 
   1 -11   2     2093.33     2023.95     60.87 o 
   2 -11   2       77.41       80.68     10.54 o 
 -10 -10   2     1545.75     1499.58     48.00 o 
  -9 -10   2      115.39      132.96      6.97 o 
  -8 -10   2     2186.77     2296.46     56.96 o 
  -7 -10   2     1731.15     1774.07     41.82 o 
  -6 -10   2      394.03      435.32     31.90 o 
  -5 -10   2     1609.58     1713.03     61.80 o 
  -4 -10   2      157.06      173.01     12.59 o 
  -3 -10   2     1514.51     1437.57     57.21 o 
  -2 -10   2      241.94      210.56      9.09 o 
  -1 -10   2     2155.38     2045.49     37.39 o 
   0 -10   2      114.84       98.59      6.88 o 
   1 -10   2     2370.14     2407.32     73.50 o 
   2 -10   2      806.05      815.88     24.65 o 
   3 -10   2     1867.46     1913.60     59.13 o 
 -11  -9   2       22.23       21.32      3.40 o 
 -10  -9   2      454.74      460.55     19.05 o 
  -9  -9   2      269.77      287.67     12.04 o 
  -8  -9   2     1136.49     1131.14     48.29 o 
  -7  -9   2     1480.53     1529.89     44.60 o 
  -6  -9   2      658.62      708.80     13.88 o 
  -5  -9   2     4523.89     4952.33    242.09 o 
  -4  -9   2        0.22        2.56      1.27 o 
  -3  -9   2     4175.17     4024.01    153.84 o 
  -2  -9   2      332.51      365.60     10.83 o 
  -1  -9   2     3628.70     3429.11     65.86 o 
   0  -9   2     1629.24     1675.61     42.25 o 
   1  -9   2     1194.91     1188.08     30.90 o 
   2  -9   2     2004.03     2004.83     56.55 o 
   3  -9   2        4.42        5.27      5.51 o 
   4  -9   2     1412.00     1368.42     55.58 o 
 -11  -8   2      382.86      411.00     12.83 o 
 -10  -8   2      358.07      339.67      9.91 o 
  -9  -8   2     1403.84     1339.58     30.69 o 
  -8  -8   2      136.91      130.91      4.21 o 
  -7  -8   2     2913.70     2818.58    105.70 o 
  -6  -8   2       35.07       40.94      2.34 o 
  -5  -8   2     2575.37     2751.91     62.73 o 
  -4  -8   2      484.08      531.54     20.27 o 
  -3  -8   2     3744.06     3859.84     99.21 o 
  -2  -8   2      492.48      502.47      8.16 o 
  -1  -8   2     1500.35     1480.09     34.30 o 
   0  -8   2     2974.30     2938.04     65.01 o 
   1  -8   2     2192.34     2040.31     51.75 o 
   2  -8   2     2536.26     2571.66     75.34 o 
   3  -8   2       16.60       12.74      3.35 o 
   4  -8   2     2584.56     2730.46     83.71 o 
   5  -8   2      424.70      446.82     15.47 o 
 -11  -7   2      829.15      817.86     24.12 o 
 -10  -7   2      308.12      296.44     14.35 o 
  -9  -7   2     2923.32     2808.01     74.92 o 
  -8  -7   2       92.81       93.26      4.50 o 
  -7  -7   2     7785.95     7644.67    426.07 o 
  -6  -7   2      300.93      246.75      6.40 o 
  -5  -7   2     5868.82     6385.58    191.75 o 
  -4  -7   2     2110.99     2396.20     98.26 o 
  -3  -7   2     5604.08     5962.03    170.49 o 
  -2  -7   2     2903.01     2843.00     61.33 o 
  -1  -7   2       12.68       17.05      2.45 o 
   0  -7   2     2492.65     2453.58     48.44 o 
   1  -7   2      554.91      541.91     21.68 o 
   2  -7   2     5178.56     5104.65    129.41 o 
   3  -7   2       19.89       24.25      3.08 o 
   4  -7   2     1266.69     1274.23     32.31 o 
   5  -7   2      757.65      781.36     24.74 o 
   6  -7   2     2174.22     2279.11     65.99 o 
 -11  -6   2      946.90      896.97     28.41 o 
 -10  -6   2        5.08        4.76      2.71 o 
  -9  -6   2     2012.27     1897.78     54.58 o 
  -8  -6   2        3.40        6.00      4.01 o 
  -7  -6   2     1130.35     1103.70     44.12 o 
  -6  -6   2      548.78      578.82     12.73 o 
  -5  -6   2     3233.27     3051.73     90.67 o 
  -4  -6   2     6236.74     7464.55    541.04 o 
  -3  -6   2      179.07      187.15      8.55 o 
  -2  -6   2     8450.59    10078.48    433.60 o 
  -1  -6   2      317.81      374.75      8.66 o 
   0  -6   2     6145.98     5819.38    143.55 o 
   1  -6   2     3522.89     3533.39     74.81 o 
   2  -6   2     4825.95     4699.60    112.04 o 
   3  -6   2      157.15      176.81      6.26 o 
   4  -6   2      746.13      747.61     20.81 o 
   5  -6   2     1309.41     1343.46     41.83 o 
   6  -6   2      248.65      259.91     12.28 o 
   7  -6   2     1492.42     1550.09     44.69 o 
 -11  -5   2      984.76      934.04     31.54 o 
 -10  -5   2      135.06      130.82      8.70 o 
  -9  -5   2     1936.26     1730.72     97.44 o 
  -8  -5   2     1368.96     1322.63     33.65 o 
  -7  -5   2     1634.23     1610.74     41.51 o 
  -6  -5   2     3478.35     3320.32     90.05 o 
  -5  -5   2      267.93      244.17      5.15 o 
  -4  -5   2     7348.18     8522.50    357.19 o 
  -3  -5   2       36.71       48.31      2.67 o 
  -2  -5   2     8344.38    10164.89    863.36 o 
  -1  -5   2      265.16      245.31      4.80 o 
   0  -5   2     2610.72     2479.04     44.64 o 
   1  -5   2     1065.57     1100.96     19.14 o 
   2  -5   2     3379.48     3210.11     66.71 o 
   3  -5   2     3785.17     3756.88     85.63 o 
   4  -5   2     6455.32     6482.57    183.80 o 
   5  -5   2     5606.29     5739.16    169.78 o 
   6  -5   2      105.18      107.12      6.97 o 
   7  -5   2     2796.53     2873.05     87.39 o 
   8  -5   2      269.00      304.95     15.85 o 
 -11  -4   2      972.19      942.68     34.66 o 
 -10  -4   2      141.94      128.06      8.50 o 
  -9  -4   2     1207.28     1089.28     53.17 o 
  -8  -4   2     1450.43     1480.93     40.26 o 
  -7  -4   2      577.21      562.01     15.43 o 
  -6  -4   2     5760.59     5597.24    173.32 o 
  -5  -4   2      416.34      395.16      8.33 o 
  -4  -4   2     7441.85     7559.29    223.92 o 
  -3  -4   2       77.66       82.98      3.21 o 
  -2  -4   2    12858.46    15336.02   1053.13 o 
  -1  -4   2     9120.25    10991.91    415.05 o 
   0  -4   2    17674.14    22623.41    752.58 o 
   1  -4   2      508.57      471.43      8.39 o 
   2  -4   2      915.50      870.82     16.84 o 
   3  -4   2     1798.00     1764.75     35.57 o 
   4  -4   2       40.80       41.30      3.49 o 
   5  -4   2     1726.30     1700.58     70.42 o 
   6  -4   2      356.71      364.66     20.03 o 
   7  -4   2     1946.46     1945.93     65.02 o 
   8  -4   2      522.00      546.04     29.94 o 
   9  -4   2      893.09      939.16     53.25 o 
 -10  -3   2      895.24      835.22     29.40 o 
  -9  -3   2      174.75      176.32     11.42 o 
  -8  -3   2     3695.35     3599.77    111.25 o 
  -7  -3   2        0.56        3.73      2.54 o 
  -6  -3   2     4753.52     4714.08    143.65 o 
  -5  -3   2       65.90       71.81      3.50 o 
  -4  -3   2     8102.82     8445.29    278.71 o 
  -3  -3   2      873.90      800.78     18.97 o 
  -2  -3   2     7860.29     8846.90    269.59 o 
  -1  -3   2     3413.12     4074.65    176.75 o 
   0  -3   2     5487.85     5931.06    172.95 o 
   1  -3   2     7082.85     6982.31    210.06 o 
   2  -3   2        0.68       13.66      2.71 o 
   3  -3   2     6092.86     5776.07    212.10 o 
   4  -3   2     1830.57     1889.84     63.06 o 
   5  -3   2     3542.19     3317.97    156.57 o 
   6  -3   2      887.35      870.16     31.94 o 
   7  -3   2      460.08      471.73     19.49 o 
   8  -3   2      642.98      629.01     25.87 o 
   9  -3   2      467.52      460.33     24.37 o 
 -10  -2   2     1216.81     1237.80     43.82 o 
  -9  -2   2       17.23       16.43      4.68 o 
  -8  -2   2     1804.79     1668.22     49.41 o 
  -7  -2   2     1208.85     1183.73     36.55 o 
  -6  -2   2     3665.80     3367.84     99.45 o 
  -5  -2   2     1170.56     1082.60     27.01 o 
  -4  -2   2      528.48      512.55     18.42 o 
  -3  -2   2     4351.17     4049.00     97.99 o 
  -2  -2   2    17562.26    10246.50   7877.42 o 
  -1  -2   2     3706.75     4275.62    183.83 o 
   0  -2   2      747.38      748.83     23.98 o 
   1  -2   2     4462.41     4139.30     93.57 o 
   2  -2   2     1763.45     1734.05     30.23 o 
   3  -2   2    15905.70    17653.59    773.23 o 
   4  -2   2     3559.26     3458.10    121.72 o 
   5  -2   2     2490.54     2296.22     60.86 o 
   6  -2   2     2406.45     2311.10     84.94 o 
   7  -2   2     1147.96     1106.64     39.43 o 
   8  -2   2     2967.67     2877.59     94.90 o 
   9  -2   2      104.07      120.63     13.51 o 
  10  -2   2      981.23     1018.94     48.82 o 
 -10  -1   2      880.29      861.04     34.66 o 
  -9  -1   2       13.76       13.19      5.80 o 
  -8  -1   2     1629.10     1605.07     68.25 o 
  -7  -1   2      578.62      586.47     19.27 o 
  -6  -1   2     4882.68     4738.61    148.37 o 
  -5  -1   2     1175.90     1178.18     28.58 o 
  -4  -1   2      247.61      249.98      8.27 o 
  -3  -1   2    12625.43    14058.09    560.84 o 
  -2  -1   2    11545.13    14811.57    577.07 o 
  -1  -1   2    48103.18    52179.10   8108.73 o 
   0  -1   2     5980.13     8260.45    165.31 o 
   1  -1   2     9288.43    10084.64    228.92 o 
   2  -1   2    16806.35    18206.37    782.77 o 
   3  -1   2     2874.80     2492.44     60.39 o 
   4  -1   2     9800.83     9678.54    354.98 o 
   5  -1   2      571.43      523.45     17.34 o 
   6  -1   2      353.24      329.07     12.52 o 
   7  -1   2      434.45      408.75     17.77 o 
   8  -1   2     4334.87     4091.11    145.71 o 
   9  -1   2       11.49       19.42      5.78 o 
  10  -1   2     1503.21     1466.58     53.79 o 
  -9   0   2      476.76      464.33     25.98 o 
  -8   0   2      393.59      351.35     30.58 o 
  -7   0   2     1192.81     1124.88     34.34 o 
  -6   0   2       26.80       26.97      5.29 o 
  -5   0   2     3380.66     3390.58    103.29 o 
  -4   0   2      241.21      238.55      9.16 o 
  -3   0   2    10658.72    11389.73    424.21 o 
  -2   0   2     7698.67     8543.58    275.18 o 
  -1   0   2      953.77      887.29     16.06 o 
   0   0   2     3379.04     4506.13    100.62 o 
   1   0   2    12688.20    15209.67    399.96 o 
   2   0   2     8978.17     9419.44    308.09 o 
   3   0   2     1184.54     1019.37     24.53 o 
   4   0   2    11824.54    11456.06    421.62 o 
   5   0   2       15.59       30.60      7.07 o 
   6   0   2     3567.08     3269.99     90.86 o 
   7   0   2      909.94      838.21     29.54 o 
   8   0   2     1253.32     1220.83     37.59 o 
   9   0   2      771.21      732.56     27.36 o 
  10   0   2      524.85      480.36     21.99 o 
  11   0   2      316.60      330.47     23.47 o 
  -9   1   2      510.87      535.87     25.33 o 
  -8   1   2      299.70      279.04     18.38 o 
  -7   1   2     1855.19     1729.16    138.04 o 
  -6   1   2       15.32       23.70      4.71 o 
  -5   1   2     6114.77     5816.43    195.36 o 
  -4   1   2     1433.52     1389.48     34.93 o 
  -3   1   2     4775.29     4598.34    130.68 o 
  -2   1   2     6737.82     6835.90    209.84 o 
  -1   1   2      105.00      131.32      4.48 o 
   1   1   2       46.28       57.70      2.27 o 
   2   1   2     8192.96     9662.89    306.66 o 
   3   1   2     1869.86     1799.47     39.41 o 
   4   1   2      900.49      741.84     16.73 o 
   5   1   2     1422.58     1358.14     31.40 o 
   6   1   2     7691.68     7047.10    232.39 o 
   7   1   2     2557.96     2471.80     68.99 o 
   8   1   2     2236.83     1979.37     58.25 o 
   9   1   2     3883.45     3635.84    118.45 o 
  10   1   2      153.03      143.25     10.98 o 
  11   1   2     2089.36     2013.48     71.25 o 
  -8   2   2      130.54      145.58     18.99 o 
  -7   2   2     1340.81     1330.83     64.93 o 
  -6   2   2        2.43        9.95      5.13 o 
  -5   2   2     4201.89     4039.94    136.50 o 
  -4   2   2     1457.97     1447.78     43.38 o 
  -3   2   2     5420.40     5308.89    168.66 o 
  -2   2   2     7794.77     7986.87    266.58 o 
  -1   2   2      791.31      757.79     23.65 o 
   0   2   2     7273.12     7446.05    322.73 o 
   1   2   2      716.30      783.40     22.18 o 
   2   2   2    13586.09    16996.18    698.70 o 
   3   2   2     7767.61     9120.82    299.03 o 
   4   2   2       92.47       68.77      9.40 o 
   5   2   2     6083.36     5160.18    145.85 o 
   6   2   2     1561.69     1336.23     40.70 o 
   7   2   2     5272.07     4965.70    153.24 o 
   8   2   2      168.22      141.03      8.80 o 
   9   2   2     3185.25     2924.54     89.99 o 
  10   2   2      490.84      455.51     24.93 o 
  11   2   2     1518.49     1396.48     48.65 o 
  12   2   2       10.00       12.13      9.90 o 
  -8   3   2      436.43      407.69     23.56 o 
  -7   3   2      657.49      626.84     38.95 o 
  -6   3   2     2012.06     1923.40     75.00 o 
  -5   3   2      603.07      588.04     22.04 o 
  -4   3   2     2518.03     2522.70     81.03 o 
  -3   3   2      454.84      448.07     16.77 o 
  -2   3   2      976.35     1079.13     26.41 o 
  -1   3   2      228.56      249.60     11.20 o 
   0   3   2     7551.99     8499.99    487.12 o 
   1   3   2     1073.50     1098.02     29.04 o 
   2   3   2    11479.20    14932.09    575.83 o 
   3   3   2    10174.72    11735.15    424.47 o 
   4   3   2     7637.63     7901.18    243.53 o 
   5   3   2    12015.60    12628.57    487.16 o 
   6   3   2     5463.40     4929.00    140.87 o 
   7   3   2     9771.62     8611.15    315.82 o 
   8   3   2      894.34      830.72     24.92 o 
   9   3   2     1547.01     1490.28     43.89 o 
  10   3   2      637.89      602.55     25.06 o 
  11   3   2     1375.91     1259.85     42.48 o 
  12   3   2      267.24      261.55     16.50 o 
  -7   4   2      705.15      686.20     31.95 o 
  -6   4   2      803.66      828.14     38.24 o 
  -5   4   2     1019.32     1000.18     40.32 o 
  -4   4   2     4811.12     4820.39    173.33 o 
  -3   4   2      155.23      175.33      9.51 o 
  -2   4   2     4472.25     4622.31    199.21 o 
  -1   4   2      892.47      837.02     48.87 o 
   0   4   2    23354.93    29363.95   1578.02 o 
   1   4   2    11986.77    15292.84    586.48 o 
   2   4   2       24.50       28.92      1.63 o 
   3   4   2     7972.50     9011.49    285.60 o 
   4   4   2      757.11      841.60     16.05 o 
   5   4   2     6546.35     6350.98    185.91 o 
   6   4   2     1663.79     1670.19     42.11 o 
   7   4   2     5493.48     5137.83    154.63 o 
   8   4   2       61.58       57.98      9.32 o 
   9   4   2     3484.90     3217.31    116.19 o 
  10   4   2     1892.86     1872.44     85.11 o 
  11   4   2     2141.40     2000.21     63.04 o 
  12   4   2     1309.28     1271.49     44.99 o 
  -6   5   2      763.86      749.33     65.93 o 
  -5   5   2       80.19       85.41     13.67 o 
  -4   5   2     3066.50     2953.60    136.85 o 
  -3   5   2        2.69        5.12      8.72 o 
  -2   5   2     3855.17     3744.51    102.56 o 
  -1   5   2      991.71      932.57     31.31 o 
   0   5   2     8082.40     8787.99    415.27 o 
   1   5   2    13008.81    15585.70    600.68 o 
   2   5   2     3739.19     3575.23     80.51 o 
   3   5   2    12048.67    14139.50    441.87 o 
   4   5   2      428.65      485.91     14.47 o 
   5   5   2    10860.71    11859.68    433.91 o 
   6   5   2     4944.54     4718.49    129.82 o 
   7   5   2     1495.93     1572.88     38.38 o 
   8   5   2     2652.81     2491.77    103.12 o 
   9   5   2      291.02      255.50     20.07 o 
  10   5   2      957.34      955.59     82.18 o 
  11   5   2        4.90        6.64      3.79 o 
  12   5   2     1260.06     1193.98     40.17 o 
  13   5   2        0.25        5.60      5.84 o 
  -6   6   2     1948.64     1996.10     73.36 o 
  -5   6   2      105.13      117.76     10.39 o 
  -4   6   2     1004.25     1024.30     67.60 o 
  -3   6   2     1453.57     1448.08     37.71 o 
  -2   6   2     2926.07     2832.28     74.10 o 
  -1   6   2     1306.22     1346.50     29.18 o 
   0   6   2      416.96      400.60      9.23 o 
   1   6   2     5177.46     5644.32    130.97 o 
   2   6   2        3.45        8.48      1.14 o 
   3   6   2     4506.88     4647.67    118.96 o 
   4   6   2       20.65       22.28      2.30 o 
   5   6   2     6742.92     6419.98    188.46 o 
   6   6   2     2679.88     2574.08     88.30 o 
   7   6   2     1423.89     1301.84     31.09 o 
   8   6   2     3863.99     3602.70    147.98 o 
   9   6   2      502.67      492.11     30.97 o 
  10   6   2     3566.61     3686.92    415.66 o 
  11   6   2        1.59        5.90      3.51 o 
  12   6   2     1835.91     1753.57     60.86 o 
  13   6   2       50.41       53.08      8.51 o 
  -5   7   2      149.34      149.45     15.60 o 
  -4   7   2      657.13      631.15     22.98 o 
  -3   7   2     2293.29     2228.46     61.42 o 
  -2   7   2     1224.35     1193.34     29.13 o 
  -1   7   2     5140.23     5232.34    160.89 o 
   0   7   2      236.35      260.93      6.11 o 
   1   7   2     5646.30     5751.93    140.28 o 
   2   7   2     1309.96     1322.25     63.95 o 
   3   7   2     5136.95     5462.24    156.47 o 
   4   7   2     1867.83     1927.21     58.94 o 
   5   7   2     1001.74     1022.20     35.70 o 
   6   7   2     3065.68     2819.27     68.52 o 
   7   7   2       15.31       28.23      3.94 o 
   8   7   2     1466.38     1423.67     35.82 o 
   9   7   2      730.01      769.27     48.18 o 
  10   7   2     2627.40     2653.08    301.23 o 
  11   7   2      166.99      184.63     10.89 o 
  12   7   2     1338.48     1285.60     39.65 o 
  13   7   2      462.00      452.09     18.84 o 
  -4   8   2      104.15       98.87     17.62 o 
  -3   8   2     1362.99     1364.79     37.33 o 
  -2   8   2       75.38       75.24      4.10 o 
  -1   8   2     4222.76     4212.40    123.77 o 
   0   8   2       74.92       83.00      3.28 o 
   1   8   2     3492.40     3405.63     77.75 o 
   2   8   2      122.83      145.67      8.72 o 
   3   8   2     7060.22     7013.71    217.38 o 
   4   8   2     6355.21     6516.18    215.84 o 
   5   8   2      224.43      226.53      5.32 o 
   6   8   2     9598.07     9303.76    325.51 o 
   7   8   2        6.70       21.50     13.19 o 
   8   8   2     3149.34     3009.46     92.47 o 
   9   8   2       72.46       81.60      6.20 o 
  10   8   2      702.93      753.07     86.43 o 
  11   8   2      319.85      309.61     12.03 o 
  12   8   2      241.74      256.48     14.34 o 
  13   8   2      524.59      507.45     19.53 o 
  -3   9   2     1481.20     1526.95     84.98 o 
  -2   9   2      357.48      338.65     25.87 o 
  -1   9   2     1703.68     1745.36     47.72 o 
   0   9   2     1660.21     1574.16     40.71 o 
   1   9   2      246.68      262.59     13.47 o 
   2   9   2     2601.13     2623.06     72.81 o 
   3   9   2     2242.97     2224.46     48.78 o 
   4   9   2     1041.08     1128.93     24.45 o 
   5   9   2      208.69      214.31      7.53 o 
   6   9   2     1402.15     1356.06     26.42 o 
   7   9   2        6.91       11.80      2.76 o 
   8   9   2     3705.49     3556.27    101.17 o 
   9   9   2      663.46      700.86     31.03 o 
  10   9   2     1306.61     1338.39    149.56 o 
  11   9   2     1769.88     1701.65     96.31 o 
  12   9   2      315.96      284.65     14.19 o 
  13   9   2      777.69      773.74     43.21 o 
  -2  10   2      520.00      549.38     39.97 o 
  -1  10   2      990.87      952.40     34.25 o 
   0  10   2     1328.22     1252.46     47.83 o 
   1  10   2      356.13      306.07     12.94 o 
   2  10   2     3120.86     3200.42     96.07 o 
   3  10   2       11.81       16.05      2.28 o 
   4  10   2     5362.99     5400.43    136.43 o 
   5  10   2      399.80      428.43     15.10 o 
   6  10   2     2652.00     2812.72    149.61 o 
   7  10   2     1719.15     1712.25     53.26 o 
   8  10   2     2343.05     2275.64     49.95 o 
   9  10   2     1398.57     1374.66     42.62 o 
  10  10   2      231.40      245.32     14.37 o 
  11  10   2     1088.00     1050.85     66.71 o 
  12  10   2       17.51       16.70      3.60 o 
   0  11   2     1237.09     1258.45     43.30 o 
   1  11   2       91.91       85.67      7.76 o 
   2  11   2     1409.11     1408.16     41.43 o 
   3  11   2      194.93      178.52     11.00 o 
   4  11   2     3516.55     3403.07     79.15 o 
   5  11   2     1110.29     1158.16     31.48 o 
   6  11   2     1932.79     1917.88     98.98 o 
   7  11   2     1885.46     1914.04    118.59 o 
   8  11   2       13.28       15.39      2.32 o 
   9  11   2     4115.27     3966.94    135.36 o 
  10  11   2      192.97      173.27     11.37 o 
  11  11   2      879.49      812.48     48.37 o 
  12  11   2       26.72       25.78      9.85 o 
   1  12   2      335.15      352.01     19.51 o 
   2  12   2     1540.06     1473.08     49.54 o 
   3  12   2     1030.27     1017.63     44.14 o 
   4  12   2      515.31      512.31     12.17 o 
   5  12   2      688.47      642.15     18.62 o 
   6  12   2      695.23      725.88     29.53 o 
   7  12   2     1361.73     1390.50     97.65 o 
   8  12   2       16.25       17.24      4.08 o 
   9  12   2     1981.68     1966.72     69.37 o 
  10  12   2      278.48      267.01     13.10 o 
  11  12   2     1298.40     1269.37     53.18 o 
   3  13   2     1657.32     1525.23     72.61 o 
   4  13   2       68.66       63.97      6.33 o 
   5  13   2     2599.63     2487.24     66.08 o 
   6  13   2       54.29       51.34      3.89 o 
   7  13   2     1526.78     1495.27     99.39 o 
   8  13   2      401.45      400.55     31.18 o 
   9  13   2      599.15      568.86     55.29 o 
  10  13   2      223.85      223.68     31.08 o 
   7  14   2     1016.25      961.60     29.12 o 
  -8 -13   3      159.52      196.26     19.53 o 
  -7 -13   3     1060.17     1134.47     56.34 o 
  -6 -13   3      604.83      665.17     35.33 o 
  -5 -13   3      623.65      679.15     34.07 o 
  -4 -13   3     1559.34     1528.25     66.84 o 
  -3 -13   3      223.57      196.00     14.54 o 
  -2 -13   3     2030.57     1859.36     82.94 o 
  -9 -12   3      195.80      249.95     23.78 o 
  -8 -12   3     1213.77     1324.44     68.66 o 
  -7 -12   3      262.17      274.69     20.66 o 
  -6 -12   3      625.15      687.22     34.33 o 
  -5 -12   3      332.75      347.43     20.83 o 
  -4 -12   3      513.10      558.84     27.30 o 
  -3 -12   3       12.42       17.08      2.41 o 
  -2 -12   3     1161.85     1058.46     29.84 o 
  -1 -12   3      165.60      151.89     13.91 o 
   0 -12   3     1421.44     1278.62     41.85 o 
   1 -12   3      647.51      615.09     16.64 o 
 -10 -11   3      416.95      484.88     34.89 o 
  -9 -11   3     1046.72     1140.85     60.76 o 
  -8 -11   3     1303.98     1497.22     73.52 o 
  -7 -11   3      136.46      146.13     14.58 o 
  -6 -11   3     4293.54     4762.32    233.89 o 
  -5 -11   3       23.83       26.58      4.60 o 
  -4 -11   3     2457.70     2282.34    155.91 o 
  -3 -11   3     1546.88     1469.34     45.75 o 
  -2 -11   3      936.04      874.54     29.38 o 
  -1 -11   3     1638.09     1440.22     28.06 o 
   0 -11   3      639.70      616.86     15.05 o 
   1 -11   3     1187.20     1134.22     32.83 o 
   2 -11   3      374.25      426.73     19.23 o 
 -10 -10   3      716.97      808.27     48.70 o 
  -9 -10   3       16.12        8.55     11.46 o 
  -8 -10   3      656.53      730.82     17.29 o 
  -7 -10   3       59.15       66.56      8.05 o 
  -6 -10   3     1312.07     1282.79     69.02 o 
  -5 -10   3      648.83      601.93     26.55 o 
  -4 -10   3     3873.96     3467.23    267.38 o 
  -3 -10   3     1407.03     1366.93     75.91 o 
  -2 -10   3     1779.75     1699.23     76.94 o 
  -1 -10   3     2808.96     2608.56     48.36 o 
   0 -10   3      464.06      441.37     15.70 o 
   1 -10   3     4522.59     4488.53    142.93 o 
   2 -10   3      437.43      476.09     26.78 o 
   3 -10   3     1169.17     1150.24     39.41 o 
   4 -10   3      993.08     1010.52     39.30 o 
 -10  -9   3      942.58      924.89     29.47 o 
  -9  -9   3      340.92      344.27     17.96 o 
  -8  -9   3     1928.79     2032.73     49.21 o 
  -7  -9   3      631.57      619.63     31.96 o 
  -6  -9   3     1014.12      984.12     88.28 o 
  -5  -9   3     2620.57     2632.83    159.36 o 
  -4  -9   3      411.71      413.80     18.62 o 
  -3  -9   3     4896.24     4676.55    209.03 o 
  -2  -9   3      150.09      143.89      4.58 o 
  -1  -9   3     1151.08     1126.57     21.62 o 
   0  -9   3       15.26       18.32      2.40 o 
   1  -9   3     3137.73     3073.96    108.11 o 
   2  -9   3      743.66      731.17     21.14 o 
   3  -9   3     1355.09     1351.23     47.33 o 
   4  -9   3     1355.12     1451.00     50.29 o 
   5  -9   3      736.71      792.92     31.93 o 
 -10  -8   3      882.75      850.67     21.04 o 
  -9  -8   3      152.66      156.12      6.16 o 
  -8  -8   3      737.85      713.76     21.85 o 
  -7  -8   3      343.25      358.02     16.99 o 
  -6  -8   3     1843.77     1875.39     56.68 o 
  -5  -8   3     4664.31     4588.06    357.59 o 
  -4  -8   3      290.49      283.64     14.91 o 
  -3  -8   3     5478.58     5187.28    313.10 o 
  -2  -8   3      976.80      978.80     37.30 o 
  -1  -8   3     5400.35     5314.37    118.64 o 
   0  -8   3     4872.21     4817.20    116.70 o 
   1  -8   3     1549.21     1537.71     37.90 o 
   2  -8   3     1816.51     1789.71     61.91 o 
   3  -8   3      121.26      118.66      5.87 o 
   4  -8   3     1294.57     1319.15     34.65 o 
   5  -8   3      163.97      164.39      8.72 o 
   6  -8   3     1936.77     1964.37     55.05 o 
 -10  -7   3      287.39      293.13      9.85 o 
  -9  -7   3     1267.37     1202.91     35.04 o 
  -8  -7   3      104.23      104.43      4.56 o 
  -7  -7   3     1131.25     1130.69     21.93 o 
  -6  -7   3        9.30        1.45      3.21 o 
  -5  -7   3     4766.68     4805.64    205.85 o 
  -4  -7   3       37.25       40.87      2.63 o 
  -3  -7   3     3962.88     4257.89    247.59 o 
  -2  -7   3      437.28      447.40      9.56 o 
  -1  -7   3     3318.59     3338.18     75.99 o 
   0  -7   3     6082.09     5973.85    151.18 o 
   1  -7   3      745.63      757.91     17.82 o 
   2  -7   3     5880.44     5893.42    160.01 o 
   3  -7   3       57.95       64.48      4.74 o 
   4  -7   3     4159.20     4157.10    112.13 o 
   5  -7   3      373.56      382.26     12.80 o 
   6  -7   3     3089.06     3128.37     85.92 o 
   7  -7   3      182.02      198.35     13.23 o 
 -10  -6   3      390.74      377.08     12.85 o 
  -9  -6   3     1488.20     1403.34     63.89 o 
  -8  -6   3      648.35      647.51     17.17 o 
  -7  -6   3     2649.29     2651.02    105.08 o 
  -6  -6   3      166.62      137.48      4.49 o 
  -5  -6   3     3948.68     3893.90    124.65 o 
  -4  -6   3     3389.71     3654.10    153.94 o 
  -3  -6   3     1518.62     1474.90     45.24 o 
  -2  -6   3     5302.20     5739.43    173.94 o 
  -1  -6   3      607.30      601.90     10.01 o 
   0  -6   3     6421.36     6658.31    168.10 o 
   1  -6   3      215.41      189.18      4.55 o 
   2  -6   3     3039.56     2922.22     63.44 o 
   3  -6   3     1744.30     1721.93     50.67 o 
   4  -6   3     2808.88     2901.11     69.71 o 
   5  -6   3      458.00      439.36     13.10 o 
   6  -6   3     2427.14     2421.33     62.68 o 
   7  -6   3     2153.90     2314.51     64.87 o 
   8  -6   3      509.35      577.34     24.10 o 
 -10  -5   3        0.52        0.67      3.10 o 
  -9  -5   3     1259.11     1175.04     64.17 o 
  -8  -5   3       65.83       72.30      4.56 o 
  -7  -5   3     3021.79     2984.65     82.57 o 
  -6  -5   3      399.26      366.65      9.68 o 
  -5  -5   3     2137.70     2080.54     44.81 o 
  -4  -5   3     1492.39     1396.44     31.81 o 
  -3  -5   3     1576.42     1687.10     61.50 o 
  -2  -5   3     6167.25     6904.31    306.50 o 
  -1  -5   3     2266.71     2201.00     34.81 o 
   0  -5   3    23205.85    28717.26   1258.57 o 
   1  -5   3     2181.23     2037.72     32.38 o 
   2  -5   3     4486.63     4520.08    101.95 o 
   3  -5   3     4609.55     4583.27    111.65 o 
   4  -5   3     4538.05     4496.23    128.81 o 
   5  -5   3     3969.19     4072.48    126.73 o 
   6  -5   3      140.07      139.85      8.73 o 
   7  -5   3     1790.91     1877.86     54.03 o 
   8  -5   3      115.56      137.69     12.52 o 
 -10  -4   3        0.54       -1.71      5.02 o 
  -9  -4   3      623.61      613.60     36.80 o 
  -8  -4   3      760.08      708.56     23.51 o 
  -7  -4   3     2012.27     1997.52     56.17 o 
  -6  -4   3     3388.15     3273.24     86.56 o 
  -5  -4   3       31.68       56.54      4.45 o 
  -4  -4   3     2902.16     2866.75    106.62 o 
  -3  -4   3      553.16      573.21     47.00 o 
  -2  -4   3     8773.73    10371.53    525.03 o 
  -1  -4   3       19.10       39.94     12.00 o 
   0  -4   3    10816.31    12946.01    335.68 o 
   1  -4   3      834.63      907.49     12.10 o 
   2  -4   3     9105.09     8972.81    245.99 o 
   3  -4   3     8707.08     8621.70    241.29 o 
   4  -4   3     1871.39     1860.61     46.10 o 
   5  -4   3     6082.81     6190.63    174.98 o 
   6  -4   3       84.60       93.46      7.72 o 
   7  -4   3     3669.37     3725.62    171.07 o 
   8  -4   3       44.86       53.80     10.40 o 
   9  -4   3     1821.97     1899.12     94.44 o 
 -10  -3   3       78.44       91.87     12.83 o 
  -9  -3   3      660.01      605.89     24.61 o 
  -8  -3   3     1224.61     1166.77     38.31 o 
  -7  -3   3      940.51      886.87     24.33 o 
  -6  -3   3     3746.70     3738.23    110.56 o 
  -5  -3   3      326.48      329.77      8.56 o 
  -4  -3   3     1314.91     1160.53     22.54 o 
  -3  -3   3       72.44       71.40      6.49 o 
  -2  -3   3     9731.86    11238.76    387.58 o 
  -1  -3   3     4048.15     4120.41    223.60 o 
   0  -3   3     3235.02     3896.23     64.32 o 
   1  -3   3     8180.97     8597.31    226.80 o 
   2  -3   3     5407.38     5356.13    121.75 o 
   3  -3   3    10510.62    10650.05    315.68 o 
   4  -3   3      293.43      264.70     10.55 o 
   5  -3   3     4691.66     4724.02    228.25 o 
   6  -3   3      351.39      349.57     27.52 o 
   7  -3   3     3642.58     3703.63    134.07 o 
   8  -3   3      476.90      459.12     24.56 o 
   9  -3   3     1903.56     1891.15     68.47 o 
  10  -3   3      858.88      907.70     49.41 o 
 -10  -2   3      460.10      463.68     25.00 o 
  -9  -2   3      269.98      262.74     13.24 o 
  -8  -2   3     1046.61      984.47     38.78 o 
  -7  -2   3       66.89       66.73      5.74 o 
  -6  -2   3     2127.93     2029.62     59.37 o 
  -5  -2   3      200.01      209.23      7.31 o 
  -4  -2   3     8726.70     8792.71    300.56 o 
  -3  -2   3      182.68      165.63      5.56 o 
  -2  -2   3    29138.32    38631.67   2300.06 o 
  -1  -2   3      117.42       90.27      2.84 o 
   0  -2   3     2873.19     3168.78    120.03 o 
   1  -2   3    13296.62    14362.34    386.54 o 
   2  -2   3      184.79      182.45      3.94 o 
   3  -2   3    16665.09    19432.74    720.95 o 
   4  -2   3     1658.41     1716.56     50.13 o 
   5  -2   3     2915.59     2911.96    112.54 o 
   6  -2   3     1465.08     1496.70     57.01 o 
   7  -2   3      832.17      802.45     31.81 o 
   8  -2   3     2409.30     2355.69     83.27 o 
   9  -2   3     1255.33     1251.42     45.05 o 
  10  -2   3     1076.21     1120.21     60.72 o 
  -9  -1   3       46.36       46.35      8.41 o 
  -8  -1   3     2183.64     2091.93    105.47 o 
  -7  -1   3       93.02       90.83      7.62 o 
  -6  -1   3     3924.06     3909.36    119.37 o 
  -5  -1   3      174.44      191.60      7.80 o 
  -4  -1   3     2999.25     2905.61     74.16 o 
  -3  -1   3     3895.16     3942.40    105.34 o 
  -2  -1   3     1928.10     1898.37     40.35 o 
  -1  -1   3     1732.77     1814.30     61.70 o 
   0  -1   3     2152.63     2546.63     76.30 o 
   1  -1   3     1497.88     1456.64     18.67 o 
   2  -1   3     2042.53     1659.74     26.69 o 
   3  -1   3    26346.06    27929.99   1462.21 o 
   4  -1   3      952.22      845.83     19.28 o 
   5  -1   3     2935.93     2735.53     70.77 o 
   6  -1   3     1982.93     1834.11     49.17 o 
   7  -1   3      999.80      978.40     30.14 o 
   8  -1   3     2815.92     2779.21     86.57 o 
   9  -1   3      467.21      455.04     24.16 o 
  10  -1   3     1699.43     1689.66     60.64 o 
  11  -1   3      155.42      155.09     18.00 o 
  -9   0   3        0.59        5.10      5.69 o 
  -8   0   3     1340.13     1281.51     77.21 o 
  -7   0   3      340.06      323.69     16.74 o 
  -6   0   3     1421.63     1405.61     62.09 o 
  -5   0   3     1233.98     1208.06     33.05 o 
  -4   0   3     4872.35     4864.73    145.94 o 
  -3   0   3     8139.99     8219.95    277.47 o 
  -2   0   3      258.08      260.18      6.63 o 
  -1   0   3    16533.49    21031.86   1369.88 o 
   0   0   3     2777.96     3500.71     95.18 o 
   1   0   3     1412.25     1455.18     18.73 o 
   2   0   3      877.71      784.78     12.29 o 
   3   0   3     4063.90     3693.66     90.18 o 
   4   0   3     2043.38     1760.50     39.36 o 
   5   0   3     4342.02     4203.67    116.11 o 
   6   0   3     6552.89     6142.45    197.08 o 
   7   0   3     1398.14     1324.68     37.93 o 
   8   0   3     4023.31     3824.66    122.29 o 
   9   0   3        0.95       10.18      4.73 o 
  10   0   3     1734.07     1700.41     58.39 o 
  11   0   3      199.55      186.12     23.89 o 
  -8   1   3      604.55      584.16     28.67 o 
  -7   1   3      436.81      424.56     22.03 o 
  -6   1   3       17.81       17.38      4.53 o 
  -5   1   3     2840.71     2610.29    132.53 o 
  -4   1   3      747.95      756.15     24.05 o 
  -3   1   3     3714.44     3803.89    105.95 o 
  -2   1   3     1167.89     1338.20     32.61 o 
  -1   1   3     7118.29     7187.59    315.49 o 
   0   1   3     2172.69     2278.80     59.76 o 
   1   1   3    34594.30    45862.84   2364.72 o 
   2   1   3     8102.17     9427.56    301.09 o 
   3   1   3     3459.43     3221.64     74.93 o 
   4   1   3     6215.72     5399.84    179.66 o 
   5   1   3     1263.10     1233.55     28.46 o 
   6   1   3     5115.55     4525.36    137.24 o 
   7   1   3      475.21      429.16     15.16 o 
   8   1   3     1947.39     1815.43     53.45 o 
   9   1   3      999.07      906.04     30.15 o 
  10   1   3      740.24      690.75     33.35 o 
  11   1   3      895.08      820.44     32.21 o 
  12   1   3      215.95      233.34     27.90 o 
  -8   2   3      110.97      115.92     11.81 o 
  -7   2   3     2401.02     2332.81    164.38 o 
  -6   2   3        4.75        7.92      6.89 o 
  -5   2   3     3935.44     3896.86    224.23 o 
  -4   2   3     1516.98     1510.68     42.81 o 
  -3   2   3     2914.03     3058.60     85.68 o 
  -2   2   3     1140.58     1181.22     49.87 o 
  -1   2   3     1451.83     1589.45     61.20 o 
   0   2   3     1612.33     1737.06     53.69 o 
   1   2   3     4194.75     4774.17    170.74 o 
   2   2   3      348.01      352.77      7.87 o 
   3   2   3      147.18      136.69      4.93 o 
   4   2   3    14187.41    16598.10    691.63 o 
   5   2   3      254.07      213.68      7.48 o 
   6   2   3    12823.38    12325.23    482.01 o 
   7   2   3     1118.23      938.29     26.04 o 
   8   2   3     3210.42     2962.56     86.98 o 
   9   2   3     4666.14     4240.31    136.28 o 
  10   2   3      543.70      484.16     19.94 o 
  11   2   3     1728.02     1570.71     54.71 o 
  12   2   3       20.18       20.57      6.80 o 
  -7   3   3      436.12      442.39     38.95 o 
  -6   3   3        7.16        9.18      5.11 o 
  -5   3   3      857.41      806.45     33.87 o 
  -4   3   3      410.20      419.69     16.48 o 
  -3   3   3     2346.28     2276.06     92.05 o 
  -2   3   3     2378.12     2317.34     86.54 o 
  -1   3   3     5542.73     6107.03    272.13 o 
   0   3   3    10241.64    10554.90    547.90 o 
   1   3   3     3060.45     3559.62    131.03 o 
   2   3   3     4884.61     4945.13    131.54 o 
   3   3   3     8855.07    11023.37    381.36 o 
   4   3   3      214.98      164.05      6.33 o 
   5   3   3      684.87      581.42     20.36 o 
   6   3   3     2708.58     2603.46     78.60 o 
   7   3   3     3042.28     2899.46     78.34 o 
   8   3   3     1019.69      955.07     28.22 o 
   9   3   3     3156.68     2841.32     85.65 o 
  10   3   3      927.61      918.34     35.14 o 
  11   3   3     1958.86     1851.21     68.55 o 
  12   3   3       24.54       33.25      6.86 o 
  -6   4   3      648.16      639.56     40.23 o 
  -5   4   3     1631.43     1587.93     75.08 o 
  -4   4   3     1036.54     1010.17     48.09 o 
  -3   4   3       55.18       68.57      9.85 o 
  -2   4   3      350.94      351.94     18.53 o 
  -1   4   3       19.47       11.59      4.43 o 
   0   4   3     5913.13     6471.63    246.52 o 
   1   4   3       42.64       47.61      4.73 o 
   2   4   3    13008.35    17167.13    692.29 o 
   3   4   3     5296.72     5485.07    148.64 o 
   4   4   3    12836.11    15756.45    649.05 o 
   5   4   3    16248.22    19740.85    905.62 o 
   6   4   3     4360.94     4111.66    110.75 o 
   7   4   3     8775.25     8301.87    297.60 o 
   8   4   3        0.73       -0.11      2.94 o 
   9   4   3     3279.24     3074.58     98.95 o 
  10   4   3     1290.77     1306.23     49.37 o 
  11   4   3     1561.14     1606.64    118.40 o 
  12   4   3      544.44      490.43     21.62 o 
  13   4   3      152.29      138.03     15.34 o 
  -6   5   3      663.65      603.32     42.01 o 
  -5   5   3      276.30      270.87     35.89 o 
  -4   5   3     3257.93     3167.62    183.63 o 
  -3   5   3      101.26       98.13     12.46 o 
  -2   5   3     3825.52     3838.98    106.94 o 
  -1   5   3      831.90      733.12     16.18 o 
   0   5   3     3979.40     4204.37    105.43 o 
   1   5   3     6046.84     6344.59    197.14 o 
   2   5   3     2849.43     3014.58    103.73 o 
   3   5   3     1950.13     2098.36     34.19 o 
   4   5   3     4491.53     4767.19    126.33 o 
   5   5   3     3953.00     3723.86     93.55 o 
   6   5   3       16.13       14.29      4.01 o 
   7   5   3     4995.78     4859.22    142.91 o 
   8   5   3      131.88      134.17     15.43 o 
   9   5   3     4342.24     4064.45    125.76 o 
  10   5   3      195.86      184.93     11.15 o 
  11   5   3     1253.09     1287.49    129.36 o 
  12   5   3      911.39      871.73     31.33 o 
  13   5   3      468.87      457.42     21.66 o 
  -5   6   3        7.64       12.67      5.19 o 
  -4   6   3     1454.83     1391.95     43.67 o 
  -3   6   3       53.37       52.04      5.08 o 
  -2   6   3     2913.71     2775.15     72.66 o 
  -1   6   3     1096.90     1068.03     22.41 o 
   0   6   3     2686.98     2775.79     64.00 o 
   1   6   3     7844.23     8147.97    283.95 o 
   2   6   3     4884.87     5206.40    213.54 o 
   3   6   3    11378.48    14112.78    543.77 o 
   4   6   3        4.55        6.35      2.61 o 
   5   6   3     7326.73     7481.57    350.71 o 
   6   6   3      593.83      566.11     17.08 o 
   7   6   3     2884.68     2824.01     73.11 o 
   8   6   3     1610.53     1545.00     44.92 o 
   9   6   3     1436.02     1401.22     53.06 o 
  10   6   3      507.55      526.18     41.64 o 
  11   6   3      530.43      545.76     40.30 o 
  12   6   3     1942.49     1933.26     62.27 o 
  13   6   3      161.67      134.41     12.65 o 
  -4   7   3     1075.61     1025.49     60.72 o 
  -3   7   3     1274.95     1223.00     31.74 o 
  -2   7   3     1311.33     1309.67     31.75 o 
  -1   7   3      690.45      692.47     15.46 o 
   0   7   3       19.66       17.80      2.05 o 
   1   7   3     1985.62     2014.10     54.50 o 
   2   7   3      722.40      755.09     20.79 o 
   3   7   3     3137.30     3113.21     71.58 o 
   4   7   3      171.76      165.53      9.48 o 
   5   7   3     6771.76     6749.87    263.71 o 
   6   7   3     2327.87     2251.11     82.55 o 
   7   7   3     3510.78     3344.27     89.74 o 
   8   7   3     3722.17     3568.06    100.08 o 
   9   7   3      422.65      434.39     24.98 o 
  10   7   3     6826.81     6890.19    364.16 o 
  11   7   3      259.74      283.59     47.65 o 
  12   7   3     2025.70     2018.84     78.41 o 
  13   7   3       44.38       46.60      6.75 o 
  -3   8   3      879.62      871.37     54.12 o 
  -2   8   3      671.29      640.92     18.49 o 
  -1   8   3     3363.71     3340.92     91.42 o 
   0   8   3       38.48       30.81      1.61 o 
   1   8   3     2327.07     2279.77     77.06 o 
   2   8   3     2206.51     2252.72     62.36 o 
   3   8   3     1269.35     1235.63     46.70 o 
   4   8   3      916.80      929.60     20.41 o 
   5   8   3      141.30      155.86      6.01 o 
   6   8   3     4190.24     4029.58    132.27 o 
   7   8   3     1710.49     1625.63     49.98 o 
   8   8   3     1758.95     1718.53     43.44 o 
   9   8   3      275.66      277.35     22.79 o 
  10   8   3     2686.37     2799.36    154.70 o 
  11   8   3       47.02       66.68     16.19 o 
  12   8   3     2860.11     2763.07     89.65 o 
  13   8   3      231.74      229.43     12.91 o 
  -2   9   3       92.98       88.50     16.32 o 
  -1   9   3     1601.48      932.23    609.38 o 
   0   9   3       12.32       10.65      4.43 o 
   1   9   3     1117.33     1166.90     35.20 o 
   2   9   3      375.04      371.60     15.19 o 
   3   9   3     2225.09     2192.12     87.97 o 
   4   9   3     2398.76     2349.87     54.90 o 
   5   9   3     2170.16     2206.59     76.63 o 
   6   9   3     4248.23     4263.27     96.79 o 
   7   9   3      820.77      778.77     19.32 o 
   8   9   3     5589.33     5349.19    164.12 o 
   9   9   3      117.34      127.25      6.63 o 
  10   9   3     1289.47     1312.39     73.76 o 
  11   9   3      770.90      781.37     70.31 o 
  12   9   3      637.61      645.27     23.00 o 
  13   9   3      677.50      655.65     38.50 o 
  -1  10   3      991.20      909.63     35.48 o 
   0  10   3      806.04      839.85     36.25 o 
   1  10   3      917.77      889.53     29.94 o 
   2  10   3     1230.88     1203.82     36.61 o 
   3  10   3      720.90      690.24     47.31 o 
   4  10   3     1411.73     1432.59     29.96 o 
   5  10   3     1285.10     1293.93     35.63 o 
   6  10   3     2167.86     2287.16     60.15 o 
   7  10   3      153.98      154.59      5.01 o 
   8  10   3     2586.04     2573.32     67.82 o 
   9  10   3      625.59      608.95     23.03 o 
  10  10   3     1331.02     1358.64     73.17 o 
  11  10   3     1303.36     1384.76    123.72 o 
  12  10   3       18.91       29.09      6.01 o 
  13  10   3      962.29      938.15     46.50 o 
   0  11   3      996.15     1020.11     38.65 o 
   1  11   3      851.14      845.75     43.76 o 
   2  11   3     1499.96     1503.06     52.16 o 
   3  11   3       29.01       32.92      5.13 o 
   4  11   3     2541.21     2422.72     77.98 o 
   5  11   3      102.85       96.08      4.22 o 
   6  11   3     1449.11     1501.49     49.67 o 
   7  11   3      286.78      318.94     19.92 o 
   8  11   3      606.21      572.90     13.03 o 
   9  11   3      630.10      649.64     14.70 o 
  10  11   3      407.80      444.28     15.82 o 
  11  11   3     1051.15     1125.00     69.10 o 
  12  11   3       38.74       31.33      4.58 o 
   2  12   3     1181.65     1153.17     46.81 o 
   3  12   3        2.94        5.78      4.01 o 
   4  12   3     2228.36     2181.86     72.50 o 
   5  12   3      920.40      909.61     19.69 o 
   6  12   3      832.50      823.54     29.53 o 
   7  12   3     1424.08     1431.18     38.82 o 
   8  12   3      206.69      206.34      9.52 o 
   9  12   3     1888.55     1887.71     96.39 o 
  10  12   3       22.24       17.86      2.87 o 
  11  12   3      946.40      980.74     77.99 o 
   4  13   3      468.86      444.55     18.49 o 
   5  13   3      774.16      733.17     28.64 o 
   6  13   3       18.22       15.72      4.86 o 
   7  13   3     1380.77     1384.18     59.83 o 
   8  13   3       97.71      106.32      6.13 o 
   9  13   3     1658.95     1631.93    114.69 o 
  10  13   3       31.13       30.57      5.67 o 
  -7 -13   4     1646.69     1838.40     93.88 o 
  -6 -13   4      330.43      354.37     24.83 o 
  -5 -13   4      354.26      416.39     25.69 o 
  -4 -13   4      636.82      626.59     33.20 o 
  -3 -13   4      367.46      363.92     22.00 o 
  -2 -13   4     1008.98      969.24     47.79 o 
  -8 -12   4       21.07       21.40      9.33 o 
  -7 -12   4      884.32     1036.78     55.47 o 
  -6 -12   4      378.12      409.71     26.34 o 
  -5 -12   4     1030.23     1089.03     51.34 o 
  -4 -12   4     2055.68     2125.89     95.27 o 
  -3 -12   4      246.34      230.29     16.28 o 
  -2 -12   4     2367.58     2229.10     98.04 o 
  -1 -12   4        6.52        9.99      2.02 o 
   0 -12   4     1593.23     1465.65     41.72 o 
   1 -12   4       37.11       22.74      3.31 o 
  -9 -11   4      788.74      915.12     54.99 o 
  -8 -11   4      936.42     1000.67     55.90 o 
  -7 -11   4      291.93      325.21     23.44 o 
  -6 -11   4      314.40      339.05     23.61 o 
  -5 -11   4      123.60      135.28     13.71 o 
  -4 -11   4      714.46      759.44     35.16 o 
  -3 -11   4       21.24       21.76      2.84 o 
  -2 -11   4     1343.21     1310.11     30.82 o 
  -1 -11   4       72.40       64.28      3.63 o 
   0 -11   4     2179.49     2065.17     64.68 o 
   1 -11   4     1778.07     1806.11     56.06 o 
   2 -11   4     1433.28     1395.83     42.29 o 
  -9 -10   4      859.19      968.85     55.25 o 
  -8 -10   4      426.63      465.35     29.38 o 
  -7 -10   4       60.72       66.88     10.98 o 
  -6 -10   4     1999.62     2244.86    101.43 o 
  -5 -10   4        0.20        2.13      4.56 o 
  -4 -10   4     2219.03     2366.38    100.82 o 
  -3 -10   4     1213.85     1046.34     87.24 o 
  -2 -10   4     1190.52     1100.53     61.20 o 
  -1 -10   4      954.50      937.36     27.76 o 
   0 -10   4      716.27      676.95     15.86 o 
   1 -10   4     1429.73     1348.06     40.23 o 
   2 -10   4      441.63      472.44     16.10 o 
   3 -10   4     1056.28     1036.54     36.14 o 
   4 -10   4       27.38       31.42      5.76 o 
 -10  -9   4      674.18      742.90     47.70 o 
  -9  -9   4       39.42       40.19     10.55 o 
  -8  -9   4      695.58      797.46     41.97 o 
  -7  -9   4        2.73        4.16      0.98 o 
  -6  -9   4     1126.59     1315.46     59.33 o 
  -5  -9   4        8.68       13.58      5.77 o 
  -4  -9   4     4630.91     5097.81    239.84 o 
  -3  -9   4      929.46      957.87     50.09 o 
  -2  -9   4     1442.27     1320.12     74.42 o 
  -1  -9   4     4301.59     4095.73     94.72 o 
   0  -9   4      988.85      966.27     22.22 o 
   1  -9   4     2320.51     2329.18     97.46 o 
   2  -9   4      317.57      334.58     11.78 o 
   3  -9   4     1381.29     1399.62     44.51 o 
   4  -9   4      217.38      218.38     11.35 o 
   5  -9   4     1439.61     1462.07     39.82 o 
  -9  -8   4      262.81      262.11      9.68 o 
  -8  -8   4     1886.69     2017.60     95.24 o 
  -7  -8   4      613.54      635.96     17.03 o 
  -6  -8   4     1547.40     1579.98     59.90 o 
  -5  -8   4     2316.67     2528.88    107.25 o 
  -4  -8   4     1720.59     1967.96     78.08 o 
  -3  -8   4      846.77      933.26     46.22 o 
  -2  -8   4      303.30      265.56     14.70 o 
  -1  -8   4     2762.84     2599.40     54.74 o 
   0  -8   4      188.96      208.02      6.73 o 
   1  -8   4     3350.58     3329.68     94.87 o 
   2  -8   4       38.51       53.84      4.71 o 
   3  -8   4     1441.51     1471.98     37.61 o 
   4  -8   4     1012.91     1067.52     27.95 o 
   5  -8   4     1441.67     1530.70     44.91 o 
   6  -8   4     1996.69     2039.66     71.23 o 
 -10  -7   4      775.27      725.42     20.14 o 
  -9  -7   4       66.97       59.14      4.37 o 
  -8  -7   4      778.26      817.95     22.87 o 
  -7  -7   4      670.96      467.14    157.33 o 
  -6  -7   4     2375.52     2382.79     82.44 o 
  -5  -7   4     3805.50     4094.79     84.29 o 
  -4  -7   4      195.76      204.55     12.98 o 
  -3  -7   4     1963.96     2228.62     95.70 o 
  -2  -7   4      789.61      848.63     30.29 o 
  -1  -7   4     2215.11     2148.28     41.68 o 
   0  -7   4     2560.67     2650.05     53.15 o 
   1  -7   4      774.03      710.77     14.26 o 
   2  -7   4      271.27      234.41      6.68 o 
   3  -7   4      394.05      379.57      9.96 o 
   4  -7   4     1249.23     1297.69     29.73 o 
   5  -7   4      354.58      371.13     14.83 o 
   6  -7   4     2172.69     2166.41     64.11 o 
   7  -7   4      148.20      177.58     11.42 o 
 -10  -6   4      507.02      486.97     18.58 o 
  -9  -6   4      624.62      604.82     21.74 o 
  -8  -6   4      360.35      319.67     17.75 o 
  -7  -6   4     1842.81     1642.24    100.06 o 
  -6  -6   4        2.15        5.31      1.48 o 
  -5  -6   4     1801.69     1847.88     37.16 o 
  -4  -6   4       61.60       54.19      2.30 o 
  -3  -6   4     2683.66     3042.84    128.99 o 
  -2  -6   4      356.45      433.80     16.32 o 
  -1  -6   4     2873.98     2930.25     84.66 o 
   0  -6   4     2094.51     2040.26     36.63 o 
   1  -6   4     2917.35     2932.42     51.94 o 
   2  -6   4     9703.57     9768.24    292.86 o 
   3  -6   4     1391.15     1357.02     29.25 o 
   4  -6   4     7161.15     7125.00    204.04 o 
   5  -6   4       26.98       33.68      4.60 o 
   6  -6   4     2666.76     2683.95     69.03 o 
   7  -6   4      685.73      749.38     25.60 o 
   8  -6   4      612.70      625.55     35.04 o 
 -10  -5   4      501.08      474.39     19.90 o 
  -9  -5   4      961.25      927.01     55.51 o 
  -8  -5   4      208.43      199.04     15.45 o 
  -7  -5   4     3208.66     3327.84    101.67 o 
  -6  -5   4      109.07      126.58     15.34 o 
  -5  -5   4     2015.11     1986.57     40.91 o 
  -4  -5   4     5029.01     4831.43    164.04 o 
  -3  -5   4      887.55      735.01    105.29 o 
  -2  -5   4     3328.03     3718.95    140.88 o 
  -1  -5   4     2621.62     2761.12    101.30 o 
   0  -5   4     2994.64     2911.56     61.22 o 
   1  -5   4      760.92      787.07     11.45 o 
   2  -5   4     5481.44     5188.49    121.11 o 
   3  -5   4      183.10      171.97      8.98 o 
   4  -5   4     3808.15     3786.93    120.97 o 
   5  -5   4      244.49      251.31      9.63 o 
   6  -5   4     1349.84     1442.63     51.17 o 
   7  -5   4      882.40      933.08     29.03 o 
   8  -5   4     1223.33     1336.71     38.84 o 
   9  -5   4     1158.52     1161.56     38.39 o 
  -9  -4   4     1008.24      902.92     71.22 o 
  -8  -4   4       23.67       23.52      3.50 o 
  -7  -4   4     2137.23     2141.06     57.37 o 
  -6  -4   4      598.40      553.52     15.39 o 
  -5  -4   4     2202.26     2165.97     49.44 o 
  -4  -4   4     4672.48     4567.24    122.68 o 
  -3  -4   4     3748.14     3760.99    298.17 o 
  -2  -4   4     7955.16     8972.87    440.53 o 
  -1  -4   4     2525.05     2634.24    146.48 o 
   0  -4   4     9448.22    10799.38    452.32 o 
   1  -4   4      111.27      135.84      4.99 o 
   2  -4   4     5223.69     5079.92    116.23 o 
   3  -4   4     1397.80     1329.95     24.39 o 
   4  -4   4     2975.92     2809.26     63.29 o 
   5  -4   4     2320.34     2355.43     65.45 o 
   6  -4   4      389.07      415.49     12.93 o 
   7  -4   4     1514.95     1525.60     65.11 o 
   8  -4   4      223.33      249.86     11.92 o 
   9  -4   4     1667.09     1770.49     63.68 o 
  -9  -3   4      650.83      620.91     53.04 o 
  -8  -3   4      510.88      476.52     43.01 o 
  -7  -3   4     1193.41     1075.67     29.88 o 
  -6  -3   4     1870.92     1822.17     46.98 o 
  -5  -3   4      336.65      332.37     10.42 o 
  -4  -3   4     4164.56     3895.91    100.78 o 
  -3  -3   4     3112.54     3374.09     86.15 o 
  -2  -3   4     6109.28     6428.39    182.89 o 
  -1  -3   4        2.49        7.07      0.90 o 
   0  -3   4     4551.53     4944.50    229.40 o 
   1  -3   4     3990.99     3733.23    115.78 o 
   2  -3   4    16728.31    18760.27    589.08 o 
   3  -3   4     2019.61     1841.97     33.33 o 
   4  -3   4      977.76      987.67     19.06 o 
   5  -3   4     7244.63     7355.89    211.15 o 
   6  -3   4     1243.49     1231.08     68.55 o 
   7  -3   4     4974.85     5016.59    199.76 o 
   8  -3   4       12.70       22.89      5.96 o 
   9  -3   4     1278.24     1296.98     82.68 o 
  10  -3   4      216.29      228.55     17.50 o 
  -9  -2   4      872.53      861.38     46.72 o 
  -8  -2   4      650.74      623.89     25.56 o 
  -7  -2   4     1143.84     1124.52     32.91 o 
  -6  -2   4     2371.95     2403.78     71.70 o 
  -5  -2   4      558.78      523.27     18.47 o 
  -4  -2   4     7404.57     7525.54    250.41 o 
  -3  -2   4     4455.03     4915.04    134.15 o 
  -2  -2   4    17062.00    22122.55   1055.45 o 
  -1  -2   4     5033.50     5931.02    366.19 o 
   0  -2   4      691.85      618.30     14.97 o 
   1  -2   4    12451.54    15081.57    413.89 o 
   2  -2   4      675.90      608.25      8.28 o 
   3  -2   4     4589.95     4340.04     93.18 o 
   4  -2   4      167.19      146.60      6.58 o 
   5  -2   4     8637.85     8169.48    310.99 o 
   6  -2   4       53.52       52.71      5.65 o 
   7  -2   4     8896.68     9100.69    354.49 o 
   8  -2   4       73.27       65.90      9.10 o 
   9  -2   4     3136.90     3022.38    104.02 o 
  10  -2   4      639.57      631.81     34.53 o 
  11  -2   4      618.19      713.01     52.11 o 
  -9  -1   4      321.42      279.26     21.74 o 
  -8  -1   4      606.47      574.33     38.24 o 
  -7  -1   4       41.07       41.28      5.57 o 
  -6  -1   4     1770.83     1691.74     51.08 o 
  -5  -1   4       21.84       24.55      3.72 o 
  -4  -1   4     2949.14     2991.25     79.56 o 
  -3  -1   4      822.23      841.59     18.36 o 
  -2  -1   4     2662.90     2514.77     80.77 o 
  -1  -1   4    14017.78    17912.57    770.15 o 
   0  -1   4     2109.50     1988.16     42.35 o 
   1  -1   4     9610.45    10925.43    278.96 o 
   2  -1   4       11.18       18.44      2.52 o 
   3  -1   4    15262.74    16274.76    553.26 o 
   4  -1   4     3160.71     3258.85     85.94 o 
   5  -1   4     8399.30     8013.74    270.51 o 
   6  -1   4      307.60      302.98     14.02 o 
   7  -1   4     2778.05     2669.37     85.95 o 
   8  -1   4     1297.81     1323.95     45.92 o 
   9  -1   4      973.78     1020.62     36.79 o 
  10  -1   4      732.43      825.97     38.83 o 
  11  -1   4      438.49      454.30     25.28 o 
  -8   0   4     1517.21     1471.08    114.65 o 
  -7   0   4       36.49       56.09      6.94 o 
  -6   0   4     2557.13     2431.65    116.34 o 
  -5   0   4      822.73      834.36     27.37 o 
  -4   0   4     2304.36     2351.92     63.24 o 
  -3   0   4      550.31      550.79     14.02 o 
  -2   0   4      389.03      322.86     16.80 o 
  -1   0   4    13556.53    16715.47    702.29 o 
   0   0   4     2866.71     2911.41     61.38 o 
   1   0   4     5354.83     6051.20    123.20 o 
   2   0   4      249.45      267.21      5.47 o 
   3   0   4     6798.82     6137.05    141.98 o 
   4   0   4     1816.09     1647.85     39.31 o 
   5   0   4     6827.93     6283.36    193.45 o 
   6   0   4     1909.44     1958.84     50.50 o 
   7   0   4     3030.85     2840.69     82.24 o 
   8   0   4     3976.92     3823.21    122.31 o 
   9   0   4       38.21       38.56      6.43 o 
  10   0   4     3744.26     3606.71    125.94 o 
  11   0   4       34.77       40.48      8.07 o 
  12   0   4     1257.39     1293.21     73.92 o 
  -8   1   4     1483.54     1459.29    102.21 o 
  -7   1   4       99.39       84.60      8.83 o 
  -6   1   4     1671.64     1680.27     92.47 o 
  -5   1   4     1283.58     1305.36     57.88 o 
  -4   1   4     1693.88     1639.03     80.55 o 
  -3   1   4     4542.45     4589.10    196.96 o 
  -2   1   4        2.56        5.29      3.08 o 
  -1   1   4     8707.95     9250.86    456.80 o 
   0   1   4      161.26      178.53      3.54 o 
   1   1   4     8040.15     9609.92    306.92 o 
   2   1   4       18.05       16.16      1.26 o 
   3   1   4     2485.67     2325.82     52.78 o 
   4   1   4      258.07      165.54      5.86 o 
   5   1   4     1811.36     1569.18     36.54 o 
   6   1   4     2896.67     2686.51     70.30 o 
   7   1   4       10.52       20.68      9.55 o 
   8   1   4     5882.41     5521.74    185.17 o 
   9   1   4      303.82      271.58     13.47 o 
  10   1   4     4246.95     3931.64    207.20 o 
  11   1   4      630.09      581.93     30.49 o 
  12   1   4     1210.11     1215.56     49.01 o 
  -7   2   4     1001.31      919.81     49.69 o 
  -6   2   4      331.58      299.04     21.53 o 
  -5   2   4     1244.80     1154.00     51.34 o 
  -4   2   4      408.21      419.00     22.66 o 
  -3   2   4     1412.61     1470.44     58.03 o 
  -2   2   4     1053.51     1084.86     39.32 o 
  -1   2   4     4098.52     4122.19    177.25 o 
   0   2   4     1481.29     1637.81     31.30 o 
   1   2   4     5432.20     6390.85    175.33 o 
   2   2   4     7593.94     9272.61    300.27 o 
   3   2   4      871.09      780.82     15.67 o 
   4   2   4    17156.90    19968.56    900.65 o 
   5   2   4      437.46      438.30     12.11 o 
   6   2   4     1999.88     1751.39     47.48 o 
   7   2   4      445.02      473.37     18.54 o 
   8   2   4     4238.50     3891.92    127.37 o 
   9   2   4      225.92      193.79     13.85 o 
  10   2   4     1568.22     1513.71     48.00 o 
  11   2   4      390.54      375.90     22.39 o 
  12   2   4      339.37      341.42     22.77 o 
  -7   3   4      888.40      866.42     52.21 o 
  -6   3   4      388.65      333.76     25.52 o 
  -5   3   4     1821.74     1592.88     73.91 o 
  -4   3   4      291.92      313.71     20.49 o 
  -3   3   4     3697.11     3660.87    163.23 o 
  -2   3   4     1079.74     1161.95     45.01 o 
  -1   3   4     3823.68     4243.84    177.21 o 
   0   3   4      996.63      945.68     32.38 o 
   1   3   4     2354.44     2437.34     78.04 o 
   2   3   4     3151.42     3791.89    383.80 o 
   3   3   4     3002.98     3105.01     75.20 o 
   4   3   4    15523.23    18745.39    832.79 o 
   5   3   4       74.81      105.20      5.14 o 
   6   3   4     4187.86     3823.48    102.54 o 
   7   3   4      361.31      356.77     14.81 o 
   8   3   4     5641.21     5252.62    169.49 o 
   9   3   4     5064.69     4860.64    168.03 o 
  10   3   4     2189.89     2052.11     63.69 o 
  11   3   4     2353.47     2294.43     75.85 o 
  12   3   4       58.42       52.53      7.93 o 
  13   3   4      857.42      878.66     38.38 o 
  -6   4   4       17.83       19.57      9.42 o 
  -5   4   4     2143.79     2078.02    102.69 o 
  -4   4   4       67.23       76.30     11.46 o 
  -3   4   4     3260.31     3109.55    141.49 o 
  -2   4   4     2895.23     2787.72    118.31 o 
  -1   4   4      582.22      647.20     27.78 o 
   0   4   4     4271.70     4213.37    143.77 o 
   1   4   4       40.08       47.83      8.72 o 
   2   4   4     6481.31     7177.87    333.28 o 
   3   4   4     1833.85     2054.25     49.96 o 
   4   4   4     4130.53     4084.33    189.27 o 
   5   4   4     5628.81     5894.52    171.46 o 
   6   4   4     2787.64     2673.34     77.04 o 
   7   4   4      621.92      566.97     31.21 o 
   8   4   4      265.92      252.60     11.43 o 
   9   4   4      221.58      217.67     11.63 o 
  10   4   4       52.58       50.73      6.50 o 
  11   4   4     1243.86     1253.52     41.86 o 
  12   4   4        1.75        9.02      4.94 o 
  13   4   4     1663.21     1617.93     59.21 o 
  -5   5   4      757.04      683.70     43.18 o 
  -4   5   4      861.86      850.06     47.52 o 
  -3   5   4      981.40      944.11     48.31 o 
  -2   5   4     1383.81     1405.12     62.50 o 
  -1   5   4      388.79      360.05      7.45 o 
   0   5   4     3418.78     3496.55     81.46 o 
   1   5   4      101.66      100.81      5.95 o 
   2   5   4     7938.29     8744.19    422.04 o 
   3   5   4       97.76      105.21      4.25 o 
   4   5   4     1899.46     1799.13     43.57 o 
   5   5   4     7438.29     7615.36    243.17 o 
   6   5   4      966.08      815.19     19.55 o 
   7   5   4     3890.31     3702.95    117.04 o 
   8   5   4       13.95       21.20     10.52 o 
   9   5   4     3399.55     3253.41     97.42 o 
  10   5   4      626.84      590.10     24.17 o 
  11   5   4     1895.76     1972.21    113.41 o 
  12   5   4       18.32       29.28      6.84 o 
  13   5   4     1144.73     1086.28     40.94 o 
  -4   6   4     1848.92     1709.50    117.88 o 
  -3   6   4      149.19      137.70     18.58 o 
  -2   6   4     3340.67     3239.85     88.39 o 
  -1   6   4      466.79      482.82     13.28 o 
   0   6   4     1376.02     1466.63     28.83 o 
   1   6   4     2137.34     2253.41     67.50 o 
   2   6   4     3212.39     3540.39    137.71 o 
   3   6   4     1657.33     1373.75    131.79 o 
   4   6   4      669.99      751.56     14.99 o 
   5   6   4     1104.41     1117.88     40.06 o 
   6   6   4      850.51      834.94     20.43 o 
   7   6   4     3771.05     3802.68    106.06 o 
   8   6   4      217.35      211.95      9.84 o 
   9   6   4     2613.62     2477.46    116.82 o 
  10   6   4      607.85      608.18     20.75 o 
  11   6   4     1799.42     1881.40    125.34 o 
  12   6   4     1736.66     1902.49    210.09 o 
  13   6   4      484.58      495.20     25.15 o 
  -4   7   4     1171.56     1163.25     71.40 o 
  -3   7   4        0.70        5.16      7.55 o 
  -2   7   4     3437.87     3414.22     97.87 o 
  -1   7   4      695.52      739.47     25.22 o 
   0   7   4     5719.34     5488.12    223.27 o 
   1   7   4     2434.98     2454.96     70.59 o 
   2   7   4     1337.47     1434.25     39.24 o 
   3   7   4     7278.56     7259.51    343.52 o 
   4   7   4      554.79      510.26      9.98 o 
   5   7   4     5566.23     5376.52    237.45 o 
   6   7   4       59.59       53.03      4.62 o 
   7   7   4     4805.08     4709.52    139.55 o 
   8   7   4     1370.19     1339.24     40.61 o 
   9   7   4      661.90      708.51     21.31 o 
  10   7   4      222.85      235.57     11.54 o 
  11   7   4      992.23     1013.98     38.76 o 
  12   7   4      700.66      781.30     85.61 o 
  13   7   4      155.48      160.54     11.53 o 
  -3   8   4      474.92      456.06     37.20 o 
  -2   8   4      334.34      334.41     28.56 o 
  -1   8   4     1129.81      848.11    475.38 o 
   0   8   4      605.46      617.56     22.96 o 
   1   8   4     4097.25     4048.01    137.50 o 
   2   8   4      468.22      486.99     17.10 o 
   3   8   4     1689.62     1720.39     64.93 o 
   4   8   4      628.95      587.38     29.60 o 
   5   8   4     2975.20     2922.87     72.68 o 
   6   8   4        6.11        7.20      2.94 o 
   7   8   4     5376.01     5329.11    163.41 o 
   8   8   4     2334.08     2361.03     63.17 o 
   9   8   4     1261.73     1182.03     31.71 o 
  10   8   4     4891.05     5024.87    164.56 o 
  11   8   4      164.12      166.87     16.67 o 
  12   8   4     1184.27     1307.01    148.80 o 
  13   8   4       84.40       96.29     10.09 o 
  -2   9   4      657.32      642.98     32.97 o 
  -1   9   4     1534.88     1532.52     59.86 o 
   0   9   4      188.06      166.11     14.60 o 
   1   9   4     3118.60     3073.79     99.11 o 
   2   9   4      600.19      649.54     22.21 o 
   3   9   4     2705.49     2668.18     78.28 o 
   4   9   4     1091.94     1033.34     59.05 o 
   5   9   4     1443.31     1479.90     33.66 o 
   6   9   4     4327.03     4453.11    126.67 o 
   7   9   4     1892.81     1791.27     60.59 o 
   8   9   4     2819.16     2748.92     74.10 o 
   9   9   4      540.97      528.58     16.16 o 
  10   9   4     1586.07     1654.50     46.93 o 
  11   9   4        5.09        7.74      4.41 o 
  12   9   4     2190.60     2330.13    254.05 o 
  13   9   4      337.15      327.50     15.59 o 
   0  10   4       39.17       35.36      7.25 o 
   1  10   4     1894.39     1917.83     71.31 o 
   2  10   4      901.28      914.63     31.17 o 
   3  10   4     2896.86     2718.29     83.25 o 
   4  10   4     1893.03     1947.87     57.23 o 
   5  10   4     1893.78     1850.96     42.01 o 
   6  10   4     3111.43     3074.01     83.14 o 
   7  10   4      280.02      269.55     10.39 o 
   8  10   4     4026.76     3898.33     91.83 o 
   9  10   4      109.62      114.38      8.03 o 
  10  10   4     1032.10     1007.54     28.40 o 
  11  10   4      233.78      258.33     18.60 o 
  12  10   4      646.31      714.22     74.11 o 
  13  10   4      281.45      312.54     19.70 o 
   1  11   4      733.95      744.29     34.50 o 
   2  11   4      972.97      980.45     41.30 o 
   3  11   4      737.19      726.25     25.81 o 
   4  11   4     1835.93     1871.81     63.93 o 
   5  11   4      619.60      591.24     28.41 o 
   6  11   4     2420.63     2383.45     60.28 o 
   7  11   4      137.19      141.13      6.68 o 
   8  11   4     1731.39     1809.61     71.16 o 
   9  11   4      105.85      105.98      4.77 o 
  10  11   4     2123.38     2102.61     64.36 o 
  11  11   4     1350.54     1431.72     56.42 o 
  12  11   4      237.80      261.22     19.18 o 
   3  12   4      170.26      173.09     12.11 o 
   4  12   4     3147.31     3012.72    117.44 o 
   5  12   4      225.05      219.31     11.98 o 
   6  12   4     1505.03     1397.79     57.85 o 
   7  12   4      410.90      432.43     11.84 o 
   8  12   4      254.12      242.76     10.95 o 
   9  12   4      313.18      320.69     19.16 o 
  10  12   4      537.90      570.24     17.82 o 
  11  12   4      811.92      836.09     29.96 o 
  12  12   4      324.46      341.59     42.29 o 
   5  13   4      412.41      408.62     18.32 o 
   6  13   4      785.93      733.57     29.52 o 
   7  13   4      916.89      876.80     39.37 o 
   8  13   4      360.85      357.08     14.89 o 
   9  13   4     1554.25     1587.66     81.33 o 
  10  13   4        1.33        0.98      3.52 o 
  -5 -13   5      873.45      900.02     48.39 o 
  -4 -13   5       27.69       36.11      9.03 o 
  -3 -13   5     1196.04     1128.01     54.64 o 
  -2 -13   5      144.96      151.99     15.45 o 
  -7 -12   5     1980.38     2189.13    115.40 o 
  -6 -12   5      203.39      224.56     20.18 o 
  -5 -12   5      804.39      864.43     44.96 o 
  -4 -12   5      916.65      930.18     46.48 o 
  -3 -12   5      507.99      505.11     28.43 o 
  -2 -12   5     1436.74     1379.47     60.89 o 
  -1 -12   5      348.39      368.83     24.61 o 
   0 -12   5     1519.58     1450.96     65.32 o 
  -8 -11   5       96.02      140.62     18.27 o 
  -7 -11   5      747.95      826.97     48.13 o 
  -6 -11   5      822.86      944.16     49.61 o 
  -5 -11   5     2263.53     2432.09    114.28 o 
  -4 -11   5     1121.30     1213.25     55.42 o 
  -3 -11   5      248.21      283.28     18.92 o 
  -2 -11   5     2955.27     2707.60    141.79 o 
  -1 -11   5       10.44       11.81      5.99 o 
   0 -11   5     2553.13     2252.80     80.42 o 
   1 -11   5      585.19      533.85     15.22 o 
   2 -11   5      815.07      793.15     29.06 o 
  -8 -10   5      276.41      295.78     25.78 o 
  -7 -10   5       82.97      102.04     22.57 o 
  -6 -10   5     1188.92     1238.90     59.37 o 
  -5 -10   5      177.26      183.50     16.19 o 
  -4 -10   5     2462.95     2721.23    121.35 o 
  -3 -10   5      190.96      194.87     14.97 o 
  -2 -10   5     4039.57     4100.10    187.93 o 
  -1 -10   5      214.54      199.69      7.88 o 
   0 -10   5     2642.42     2438.40     48.41 o 
   1 -10   5     1006.00      982.89     25.94 o 
   2 -10   5     1059.51      988.13     28.22 o 
   3 -10   5     1152.09     1198.34     46.36 o 
   4 -10   5      408.64      428.67     17.95 o 
  -9  -9   5      726.89      866.64     51.30 o 
  -8  -9   5      841.65      951.97     52.86 o 
  -7  -9   5      364.60      401.33     27.26 o 
  -6  -9   5     2159.95     2365.34    109.15 o 
  -5  -9   5        3.76        4.77      4.99 o 
  -4  -9   5     1975.87     2111.70     90.62 o 
  -3  -9   5      670.00      721.38     44.62 o 
  -2  -9   5     2244.70     2349.06     96.35 o 
  -1  -9   5     2644.63     2503.27     75.25 o 
   0  -9   5     1158.15     1148.62     22.84 o 
   1  -9   5     1079.97     1017.83     28.41 o 
   2  -9   5      114.07      125.74      6.64 o 
   3  -9   5     1914.16     1966.83     61.46 o 
   4  -9   5      297.60      290.32     10.38 o 
   5  -9   5     1649.37     1714.77     48.20 o 
  -9  -8   5       34.96       51.91     12.02 o 
  -8  -8   5      825.87      972.80     71.70 o 
  -7  -8   5        0.07       -0.11      1.13 o 
  -6  -8   5     1919.94     2321.63    128.51 o 
  -5  -8   5      129.53      164.32     13.85 o 
  -4  -8   5     4757.78     5086.22    240.57 o 
  -3  -8   5     1433.77     1510.29     59.24 o 
  -2  -8   5     1928.34     2025.25     78.17 o 
  -1  -8   5     4009.18     3682.80    113.47 o 
   0  -8   5      540.01      499.58     11.71 o 
   1  -8   5     1816.52     1822.26     38.04 o 
   2  -8   5      976.06      908.53     21.30 o 
   3  -8   5     3056.60     2933.36     73.85 o 
   4  -8   5      789.76      764.30     19.12 o 
   5  -8   5     1639.63     1665.17     50.93 o 
   6  -8   5      114.35      113.70      7.93 o 
  -9  -7   5       26.81       15.86      2.89 o 
  -8  -7   5     1720.82     1644.68     59.87 o 
  -7  -7   5       92.01       99.00      7.62 o 
  -6  -7   5     1253.69     1278.41     43.12 o 
  -5  -7   5      910.47     1036.60     59.94 o 
  -4  -7   5      303.49      376.29     29.12 o 
  -3  -7   5     1048.80     1145.71     44.10 o 
  -2  -7   5      286.95      291.14     14.54 o 
  -1  -7   5     2312.36     2198.32    117.70 o 
   0  -7   5      392.05      431.63      8.22 o 
   1  -7   5     6137.64     5931.92    129.83 o 
   2  -7   5      963.47      892.02     27.66 o 
   3  -7   5     4531.14     4512.85    115.04 o 
   4  -7   5     1500.46     1508.64     35.94 o 
   5  -7   5     1965.99     1964.04     47.59 o 
   6  -7   5     2070.04     2179.31     64.26 o 
   7  -7   5      360.60      385.06     15.24 o 
  -9  -6   5       26.45       22.67      4.06 o 
  -8  -6   5     1294.43     1267.33     62.87 o 
  -7  -6   5      510.08      507.80     33.46 o 
  -6  -6   5     2019.52     1873.98    196.33 o 
  -5  -6   5     1852.57     1902.92    110.50 o 
  -4  -6   5      482.52      549.59     24.13 o 
  -3  -6   5     6418.81     7106.83    348.51 o 
  -2  -6   5       17.26       30.55      5.21 o 
  -1  -6   5     2193.65     2291.11     62.02 o 
   0  -6   5     1450.59     1415.62     42.77 o 
   1  -6   5     4065.81     4013.62     77.24 o 
   2  -6   5     3115.26     3089.00     64.61 o 
   3  -6   5      532.78      581.29     16.46 o 
   4  -6   5     3031.41     3056.17     73.40 o 
   5  -6   5       27.74       32.83      4.36 o 
   6  -6   5     1371.15     1385.12     42.27 o 
   7  -6   5      209.76      234.27     11.03 o 
   8  -6   5     1609.23     1721.43     49.62 o 
  -9  -5   5      367.86      327.24     23.91 o 
  -8  -5   5      456.33      408.47     17.64 o 
  -7  -5   5      350.64      336.48     23.78 o 
  -6  -5   5      118.62      125.66      5.40 o 
  -5  -5   5      945.61      960.57     64.00 o 
  -4  -5   5       34.95       33.33      2.03 o 
  -3  -5   5     4777.12     5873.75    271.57 o 
  -2  -5   5      140.20      138.10     13.19 o 
  -1  -5   5     1553.45     1623.74     76.00 o 
   0  -5   5     2242.99     2349.40     39.52 o 
   1  -5   5     7573.04     7530.90    166.66 o 
   2  -5   5     9394.40     9303.06    230.93 o 
   3  -5   5      904.65      874.26     16.86 o 
   4  -5   5     4400.21     4386.30    106.52 o 
   5  -5   5      428.57      419.21     11.82 o 
   6  -5   5     2867.33     3010.39     78.14 o 
   7  -5   5      619.64      654.66     23.09 o 
   8  -5   5      791.54      843.18     26.17 o 
   9  -5   5      569.08      594.46     22.82 o 
  -9  -4   5      815.09      818.60     55.19 o 
  -8  -4   5       82.85       63.30     10.92 o 
  -7  -4   5     1102.66     1162.37     37.82 o 
  -6  -4   5      116.20      111.04      6.04 o 
  -5  -4   5     2300.63     2233.82     56.21 o 
  -4  -4   5      432.71      422.15     14.43 o 
  -3  -4   5     1157.57     1194.18     76.15 o 
  -2  -4   5     2580.97     2971.87    142.29 o 
  -1  -4   5     1366.99     1504.90     48.48 o 
   0  -4   5     4221.93     4681.50    211.94 o 
   1  -4   5      218.61      223.77      7.53 o 
   2  -4   5     3796.89     3724.97     67.86 o 
   3  -4   5       12.16       17.79      2.11 o 
   4  -4   5     2268.35     2174.97     47.34 o 
   5  -4   5      829.17      847.22     21.12 o 
   6  -4   5     5864.43     6125.53    179.74 o 
   7  -4   5     1452.28     1548.00     41.94 o 
   8  -4   5      992.85     1067.91     33.28 o 
   9  -4   5     1642.05     1776.15     63.93 o 
  -9  -3   5      409.26      394.98     39.97 o 
  -8  -3   5       80.81       89.97     14.52 o 
  -7  -3   5      589.13      638.43     24.98 o 
  -6  -3   5       62.84       62.13     10.35 o 
  -5  -3   5     5583.11     5692.45    181.18 o 
  -4  -3   5     1074.84     1096.97     34.42 o 
  -3  -3   5     6506.01     6961.91    249.88 o 
  -2  -3   5     6641.46     7658.98    459.75 o 
  -1  -3   5     1655.64     1763.31     41.60 o 
   0  -3   5    14000.82    16187.41    542.67 o 
   1  -3   5      362.75      394.72      5.27 o 
   2  -3   5     8625.31     8132.81    185.06 o 
   3  -3   5     2188.02     2137.79     39.50 o 
   4  -3   5      482.74      496.32     10.54 o 
   5  -3   5     1741.99     1778.83     37.66 o 
   6  -3   5      544.08      586.62     17.60 o 
   7  -3   5     3054.66     3048.30    144.92 o 
   8  -3   5      225.58      229.65     15.67 o 
   9  -3   5     1517.07     1601.97     89.41 o 
  10  -3   5       56.05       59.47     11.44 o 
  -8  -2   5      356.36      333.64     31.55 o 
  -7  -2   5     1339.99     1296.55     43.80 o 
  -6  -2   5     1126.98     1108.03     36.74 o 
  -5  -2   5     1438.26     1441.85     37.54 o 
  -4  -2   5     2434.75     2505.79     91.97 o 
  -3  -2   5     1308.20     1293.93     39.84 o 
  -2  -2   5     1076.62     1087.01     36.33 o 
  -1  -2   5        3.56        4.06      1.26 o 
   0  -2   5     4681.37     4599.87    171.18 o 
   1  -2   5     1678.58     1802.41     24.61 o 
   2  -2   5     3646.67     3081.08     49.72 o 
   3  -2   5      977.37      820.41     13.62 o 
   4  -2   5     4194.47     3871.61     84.35 o 
   5  -2   5     4616.00     4480.38    107.35 o 
   6  -2   5      729.08      778.95     23.23 o 
   7  -2   5     4320.80     4325.14    149.06 o 
   8  -2   5      813.62      795.96     38.71 o 
   9  -2   5     1163.68     1245.15     59.24 o 
  10  -2   5      218.41      256.14     28.47 o 
  11  -2   5      643.97      688.32     39.26 o 
  -8  -1   5      402.00      349.64     23.09 o 
  -7  -1   5     1090.33     1066.36     68.01 o 
  -6  -1   5     1529.11     1497.56     64.62 o 
  -5  -1   5      340.53      335.19     17.14 o 
  -4  -1   5     4390.02     4374.53    188.58 o 
  -3  -1   5      169.68      174.86     13.67 o 
  -2  -1   5    10408.88    11343.80    480.65 o 
  -1  -1   5      397.48      450.24      6.99 o 
   0  -1   5    11976.08    15695.34    628.29 o 
   1  -1   5     9058.72    10760.85    294.22 o 
   2  -1   5       54.05       62.64      2.10 o 
   3  -1   5     8265.30     8729.79    260.70 o 
   4  -1   5     3659.44     3546.81     74.26 o 
   5  -1   5     5890.18     5495.48    171.75 o 
   6  -1   5        2.17        5.77      3.11 o 
   7  -1   5     5792.06     5673.18    220.02 o 
   8  -1   5       12.36       18.06      6.24 o 
   9  -1   5     4042.26     3999.36    181.90 o 
  10  -1   5     1216.35     1287.06     46.75 o 
  11  -1   5     1174.45     1194.84     73.26 o 
  -7   0   5      156.66      164.19     23.70 o 
  -6   0   5     2261.59     2060.44     90.49 o 
  -5   0   5        4.29        8.33      8.03 o 
  -4   0   5     1262.70     1326.96     51.60 o 
  -3   0   5      184.65      172.00     10.42 o 
  -2   0   5     4134.24     4093.02    161.84 o 
  -1   0   5     5305.53     5964.36    173.87 o 
   0   0   5     7811.55     9757.02    322.65 o 
   1   0   5     8230.26     9898.85    230.85 o 
   2   0   5      334.35      325.51      5.18 o 
   3   0   5    29096.51    34700.25   1633.82 o 
   4   0   5      820.70      877.57     73.27 o 
   5   0   5     9141.70     8639.35    294.47 o 
   6   0   5      845.03      780.41     24.70 o 
   7   0   5     2704.27     2532.21     72.41 o 
   8   0   5      425.31      411.85     17.25 o 
   9   0   5     1515.20     1528.45     48.81 o 
  10   0   5     1530.16     1532.68     52.75 o 
  11   0   5      163.81      166.91     13.89 o 
  12   0   5     1655.62     1729.61     69.03 o 
  -7   1   5       31.86       33.90      9.33 o 
  -6   1   5     1339.49     1214.42     57.33 o 
  -5   1   5     1035.07      926.49     42.53 o 
  -4   1   5      732.66      751.41     33.33 o 
  -3   1   5     1311.63     1371.66     53.30 o 
  -2   1   5     2663.75     2661.38    101.04 o 
  -1   1   5     5409.37     5970.81    175.26 o 
   0   1   5     2698.76     2824.37     53.70 o 
   1   1   5     9075.59    11690.72    411.54 o 
   2   1   5     1106.10     1007.77     20.64 o 
   3   1   5    17099.28    20014.08    729.92 o 
   4   1   5      403.84      378.51      9.57 o 
   5   1   5    12406.37    12877.06    501.69 o 
   6   1   5     3445.46     3378.59     91.58 o 
   7   1   5     1242.03     1173.98     37.89 o 
   8   1   5     5309.55     5035.94    165.84 o 
   9   1   5      515.85      546.28     24.47 o 
  10   1   5     2634.52     2574.51     93.77 o 
  11   1   5      244.25      217.98     17.79 o 
  12   1   5     1382.44     1401.27     62.03 o 
  -6   2   5      786.36      717.47     40.23 o 
  -5   2   5      398.48      367.74     23.48 o 
  -4   2   5     1111.13     1059.04     47.57 o 
  -3   2   5     3662.42     3417.26    148.30 o 
  -2   2   5     2589.83     2626.14    104.81 o 
  -1   2   5     5147.43     5354.58    255.77 o 
   0   2   5      149.17      146.28      3.56 o 
   1   2   5     7415.77     8933.66    280.37 o 
   2   2   5      208.82      293.89      7.57 o 
   3   2   5     7300.74     7659.85    188.68 o 
   4   2   5     2799.88     2669.55     61.97 o 
   5   2   5     3400.93     3078.10     89.34 o 
   6   2   5     4091.62     4010.71    135.43 o 
   7   2   5      828.59      844.77     24.16 o 
   8   2   5     6038.01     6020.71    204.00 o 
   9   2   5     1251.36     1225.67     43.65 o 
  10   2   5     3294.47     3286.33    107.31 o 
  11   2   5      516.78      502.02     22.51 o 
  12   2   5     1179.89     1182.07     44.69 o 
  13   2   5      918.74     1063.38     64.06 o 
  -6   3   5      703.10      629.06     39.71 o 
  -5   3   5      612.42      559.79     33.55 o 
  -4   3   5      466.70      409.97     24.70 o 
  -3   3   5     2037.93     2042.87     88.06 o 
  -2   3   5      171.44      171.57     13.45 o 
  -1   3   5     5515.06     5708.43    267.57 o 
   0   3   5      507.37      566.15     13.65 o 
   1   3   5     4720.63     5421.43    241.68 o 
   2   3   5      313.87      305.16     11.81 o 
   3   3   5     9822.67    11472.74    416.21 o 
   4   3   5    20903.89    27579.30   1448.25 o 
   5   3   5       15.79       14.93      2.84 o 
   6   3   5     9329.85     9144.23    319.34 o 
   7   3   5      482.86      439.30     15.27 o 
   8   3   5     3433.57     3324.31     99.03 o 
   9   3   5     2282.86     2140.12     70.92 o 
  10   3   5     1860.12     1906.84     58.74 o 
  11   3   5       73.66       82.47      8.96 o 
  12   3   5      703.75      766.64     32.22 o 
  13   3   5      464.29      490.61     25.07 o 
  -5   4   5     1005.92      877.62     50.17 o 
  -4   4   5       55.91       75.17     12.28 o 
  -3   4   5     1637.15     1628.60     76.08 o 
  -2   4   5      732.94      703.50     34.03 o 
  -1   4   5     1296.44     1421.44     58.77 o 
   0   4   5     1074.45     1145.27     21.70 o 
   1   4   5     1908.41     1934.51     48.77 o 
   2   4   5     4089.36     4602.25    180.81 o 
   3   4   5     3670.90     4059.29    166.81 o 
   4   4   5     7258.22     7211.56    225.40 o 
   5   4   5       56.29       39.55      4.66 o 
   6   4   5    14492.77    15693.83    703.71 o 
   7   4   5       41.30       35.02      4.62 o 
   8   4   5     4831.90     4445.50    182.20 o 
   9   4   5     1891.49     1771.23     52.45 o 
  10   4   5     1382.10     1365.89     42.22 o 
  11   4   5      876.89      907.48     32.45 o 
  12   4   5      411.68      448.14     22.22 o 
  13   4   5      876.74      916.95     43.75 o 
  -4   5   5       12.51       16.58      8.94 o 
  -3   5   5     1488.13     1444.45     71.92 o 
  -2   5   5     1881.61     1802.33     83.07 o 
  -1   5   5      768.96      801.68     15.28 o 
   0   5   5     4352.80     4416.95    138.40 o 
   1   5   5      962.13      973.20     26.99 o 
   2   5   5     6123.59     6730.75    307.80 o 
   3   5   5      622.95      699.02     25.91 o 
   4   5   5     3686.38     4020.66    124.65 o 
   5   5   5      740.95      775.04     37.15 o 
   6   5   5     4274.24     4027.97    111.28 o 
   7   5   5      368.19      341.65     18.12 o 
   8   5   5     3523.22     3424.91     99.63 o 
   9   5   5     1101.09     1155.71     39.63 o 
  10   5   5      835.47      810.47     37.93 o 
  11   5   5     2907.64     2933.24     95.20 o 
  12   5   5       78.76       88.12     11.54 o 
  13   5   5     2121.30     2231.79     80.36 o 
  -4   6   5      350.96      306.50     44.01 o 
  -3   6   5      737.38      715.91     64.19 o 
  -2   6   5      246.94      238.56      7.23 o 
  -1   6   5      106.92       95.51      2.45 o 
   0   6   5     3123.53     3229.55     99.04 o 
   1   6   5      405.12      425.05     15.72 o 
   2   6   5     6195.26     6488.96    303.81 o 
   3   6   5      229.11      274.82     23.78 o 
   4   6   5     7193.09     8330.35    835.65 o 
   5   6   5      991.49     1032.92     25.68 o 
   6   6   5     1826.68     1757.15     88.41 o 
   7   6   5     3836.18     3802.23    116.97 o 
   8   6   5       93.60       82.33      8.77 o 
   9   6   5     6830.74     6449.64    330.20 o 
  10   6   5      193.72      178.24     11.86 o 
  11   6   5     1530.54     1561.80     50.34 o 
  12   6   5      154.99      169.59     14.93 o 
  13   6   5      997.75     1029.55     44.50 o 
  -3   7   5      160.13      146.05     20.75 o 
  -2   7   5     1484.75     1460.37     78.43 o 
  -1   7   5       20.10       24.76      7.10 o 
   0   7   5      964.07     1023.69     33.84 o 
   1   7   5      386.86      406.16     16.13 o 
   2   7   5      476.45      512.98     18.13 o 
   3   7   5      894.48      961.69     38.93 o 
   4   7   5      116.38       99.65     10.29 o 
   5   7   5      215.72      233.00      6.06 o 
   6   7   5     2086.32     2063.15     53.34 o 
   7   7   5     3808.80     3840.47    145.03 o 
   8   7   5       94.49       73.74      8.25 o 
   9   7   5     5942.49     5827.58    193.42 o 
  10   7   5      828.32      909.95     31.82 o 
  11   7   5     4064.21     4302.61    145.03 o 
  12   7   5     1483.59     1609.96     79.75 o 
  13   7   5      265.05      323.72     35.76 o 
  -2   8   5     1050.93     1024.28     40.67 o 
  -1   8   5       34.04       29.38      6.63 o 
   0   8   5     1698.34     1701.46     88.54 o 
   1   8   5      530.54      505.11     22.65 o 
   2   8   5     1461.05     1494.95     45.07 o 
   3   8   5     3752.14     3811.01    117.80 o 
   4   8   5      420.06      490.26     36.02 o 
   5   8   5     4718.84     4915.43    135.85 o 
   6   8   5       14.66       12.03      2.73 o 
   7   8   5     3831.89     3611.24    230.61 o 
   8   8   5      528.69      475.25     23.63 o 
   9   8   5     1079.50     1092.73     35.07 o 
  10   8   5     1181.61     1165.03     35.02 o 
  11   8   5     1062.60     1079.88     40.57 o 
  12   8   5     1486.45     1553.24     81.18 o 
  13   8   5      445.28      528.11     57.33 o 
  -1   9   5      192.11      186.88     16.42 o 
   0   9   5      430.31      444.85     21.29 o 
   1   9   5     1168.00     1170.14     46.73 o 
   2   9   5      657.75      646.29     23.93 o 
   3   9   5     1599.32     1655.36     54.67 o 
   4   9   5      498.21      484.97     23.48 o 
   5   9   5     4200.36     4018.16    238.47 o 
   6   9   5     1023.39     1060.28     22.65 o 
   7   9   5     4869.97     4797.96    115.37 o 
   8   9   5     1819.94     1796.33     70.20 o 
   9   9   5     1303.48     1267.16     43.81 o 
  10   9   5     1459.22     1500.73     43.21 o 
  11   9   5       10.01       15.86      5.24 o 
  12   9   5      941.02     1061.24     71.00 o 
  13   9   5       43.93       50.72      9.69 o 
   0  10   5      177.48      188.06     14.94 o 
   1  10   5     1569.39     1627.77     57.72 o 
   2  10   5       28.68       21.46      7.40 o 
   3  10   5     2264.86     2239.85     71.35 o 
   4  10   5      220.77      237.67     12.45 o 
   5  10   5     1322.24     1384.68     75.56 o 
   6  10   5      542.61      530.96     11.25 o 
   7  10   5      944.19      945.51     27.00 o 
   8  10   5      613.83      638.09     13.54 o 
   9  10   5      521.82      548.09     17.41 o 
  10  10   5     1162.06     1152.67     33.30 o 
  11  10   5       23.28       28.79      7.94 o 
  12  10   5     2928.17     3193.10    274.04 o 
  13  10   5      184.16      229.17     16.75 o 
   2  11   5       44.30       44.99      8.08 o 
   3  11   5     2084.64     2051.85     77.07 o 
   4  11   5      946.37      995.19     41.22 o 
   5  11   5     1513.63     1586.45     57.69 o 
   6  11   5     3113.88     3108.42    135.89 o 
   7  11   5        3.03        5.82      1.76 o 
   8  11   5     1757.17     1776.24     46.00 o 
   9  11   5       12.60       13.37      2.98 o 
  10  11   5      651.18      616.54     23.91 o 
  11  11   5      139.25      158.30     13.91 o 
  12  11   5      655.48      700.30     36.98 o 
   4  12   5      321.71      290.93     20.18 o 
   5  12   5       77.88       68.16     10.16 o 
   6  12   5     1540.89     1532.46     66.93 o 
   7  12   5       20.45       29.34      7.68 o 
   8  12   5     2385.20     2330.31     66.57 o 
   9  12   5      239.22      258.38     10.70 o 
  10  12   5     2516.63     2468.82     58.71 o 
  11  12   5     1062.31     1106.26     34.53 o 
   6  13   5      691.84      652.28     29.92 o 
   7  13   5        7.15        9.50      6.38 o 
   8  13   5     1024.73      978.75     47.31 o 
   9  13   5      117.38       29.77     13.67 o 
  10  13   5      501.51      493.28     20.25 o 
  -6 -12   6       34.72       27.13     10.11 o 
  -5 -12   6      515.73      508.80     33.03 o 
  -4 -12   6        0.65        1.35      5.34 o 
  -3 -12   6      980.78     1004.48     50.09 o 
  -2 -12   6      240.28      250.04     19.31 o 
  -1 -12   6     1477.04     1444.23     91.58 o 
   0 -12   6     1586.11     1516.28     71.83 o 
  -7 -11   6     1243.18     1392.58     76.60 o 
  -6 -11   6        2.57        4.30      6.68 o 
  -5 -11   6      601.23      670.77     39.15 o 
  -4 -11   6      143.72      164.40     16.06 o 
  -3 -11   6      515.52      530.58     29.95 o 
  -2 -11   6     1202.64     1254.87     57.07 o 
  -1 -11   6      437.19      397.43     24.70 o 
   0 -11   6     1915.30     1852.58     87.97 o 
   1 -11   6       17.98       19.53      6.94 o 
   2 -11   6     1292.03     1252.28     36.55 o 
  -8 -10   6        1.23        1.39      6.42 o 
  -7 -10   6      979.52     1096.63     60.46 o 
  -6 -10   6      365.59      382.71     41.49 o 
  -5 -10   6     1222.91     1298.88     63.28 o 
  -4 -10   6      805.29      827.71     40.88 o 
  -3 -10   6      614.22      641.04     32.99 o 
  -2 -10   6     3783.50     3838.91    178.47 o 
  -1 -10   6      214.50      216.44     16.28 o 
   0 -10   6     2220.81     2012.12     65.64 o 
   1 -10   6      396.33      377.97     13.56 o 
   2 -10   6     1130.05     1140.08     34.22 o 
   3 -10   6      404.14      376.54     14.39 o 
   4 -10   6     1118.13     1144.42     37.05 o 
  -8  -9   6      280.59      321.04     28.08 o 
  -7  -9   6      747.88      899.63     50.91 o 
  -6  -9   6     1060.91     1246.62     63.11 o 
  -5  -9   6      236.82      289.71     32.90 o 
  -4  -9   6     1500.44     1562.58     85.46 o 
  -3  -9   6      383.50      412.79     22.70 o 
  -2  -9   6     3620.32     3801.97    172.43 o 
  -1  -9   6       97.96       95.07      7.32 o 
   0  -9   6     4011.45     3627.39     89.36 o 
   1  -9   6      275.21      283.04      7.53 o 
   2  -9   6     2567.55     2543.03     73.59 o 
   3  -9   6     2688.91     2733.85     80.72 o 
   4  -9   6      613.40      616.21     17.71 o 
   5  -9   6     1076.25     1093.98     29.84 o 
  -8  -8   6     1136.77     1268.02     68.31 o 
  -7  -8   6      463.17      559.40     51.39 o 
  -6  -8   6     2017.72     2346.72    112.54 o 
  -5  -8   6        0.49        3.21      5.03 o 
  -4  -8   6     2337.10     2630.91    116.01 o 
  -3  -8   6      180.34      212.06     14.84 o 
  -2  -8   6     1389.52     1383.73     56.12 o 
  -1  -8   6      321.86      343.59     14.95 o 
   0  -8   6     1188.73     1068.40     27.22 o 
   1  -8   6       22.48       30.56      4.01 o 
   2  -8   6     1196.58     1123.46     24.24 o 
   3  -8   6     2035.42     2013.31     67.73 o 
   4  -8   6      179.43      177.65      7.19 o 
   5  -8   6     3426.61     3609.17     99.36 o 
   6  -8   6        2.47        0.46      2.93 o 
  -8  -7   6      815.11      923.41     68.97 o 
  -7  -7   6       13.31       18.97      7.64 o 
  -6  -7   6     1356.44     1339.11     70.38 o 
  -5  -7   6       25.49       24.35      7.03 o 
  -4  -7   6     3932.36     4330.60    202.03 o 
  -3  -7   6       80.10       82.46      9.07 o 
  -2  -7   6     2063.77     2274.93     89.71 o 
  -1  -7   6     2019.54     1965.18     66.95 o 
   0  -7   6      826.15      756.27     31.87 o 
   1  -7   6     8858.72     8763.34    214.42 o 
   2  -7   6      422.10      447.76     21.42 o 
   3  -7   6     5497.19     5563.70    143.86 o 
   4  -7   6      926.47      954.63     23.24 o 
   5  -7   6     2321.52     2424.31     61.97 o 
   6  -7   6      284.49      291.59     12.65 o 
   7  -7   6      448.35      420.67     19.88 o 
  -8  -6   6      954.98      821.81     27.39 o 
  -7  -6   6      203.58      184.71     21.01 o 
  -6  -6   6      897.95      837.50     55.51 o 
  -5  -6   6      401.69      413.33     15.73 o 
  -4  -6   6     1240.25     1272.97     52.82 o 
  -3  -6   6     1270.91     1433.90     56.07 o 
  -2  -6   6     1177.07     1258.60     59.72 o 
  -1  -6   6      736.51      722.70     33.07 o 
   0  -6   6      338.77      355.20     11.47 o 
   1  -6   6     6392.52     6063.77    126.59 o 
   2  -6   6      658.99      646.02     13.64 o 
   3  -6   6     5684.83     5720.82    152.43 o 
   4  -6   6     1835.65     1828.06     46.52 o 
   5  -6   6     3183.62     3166.37     76.94 o 
   6  -6   6     2146.12     2231.15     55.19 o 
   7  -6   6      977.56     1043.49     33.30 o 
   8  -6   6     1193.55     1178.60     41.50 o 
  -8  -5   6      678.14      623.03     24.44 o 
  -7  -5   6      234.26      220.74     29.69 o 
  -6  -5   6      493.95      540.50     17.95 o 
  -5  -5   6     1280.83     1314.51     51.02 o 
  -4  -5   6     1118.04     1042.98     68.57 o 
  -3  -5   6     6691.90     8047.76    447.21 o 
  -2  -5   6       21.73       23.78      5.03 o 
  -1  -5   6     6578.21     7024.02    331.93 o 
   0  -5   6        2.81       35.41     20.62 o 
   1  -5   6     4100.26     3931.23    101.31 o 
   2  -5   6      959.47      924.54     14.14 o 
   3  -5   6     2682.22     2587.63     55.16 o 
   4  -5   6       78.93       94.27      5.06 o 
   5  -5   6     2159.25     2167.87     48.80 o 
   6  -5   6     1952.58     1958.07     46.81 o 
   7  -5   6      180.85      193.58      9.24 o 
   8  -5   6     1926.52     2033.20     63.31 o 
   9  -5   6      160.14      152.35     13.86 o 
  -8  -4   6      163.32      140.32     10.29 o 
  -7  -4   6      263.38      226.30     11.50 o 
  -6  -4   6      185.78      181.20     10.16 o 
  -5  -4   6     1878.75     1905.96     93.05 o 
  -4  -4   6     1890.76     1976.50     51.81 o 
  -3  -4   6     1977.20     2089.32     72.63 o 
  -2  -4   6        4.63       10.20      1.65 o 
  -1  -4   6     7425.11     8819.07    331.78 o 
   0  -4   6      709.61      730.94     14.07 o 
   1  -4   6     7996.18     8537.81    247.27 o 
   2  -4   6     5866.95     5339.67    106.86 o 
   3  -4   6      413.62      433.68      9.52 o 
   4  -4   6     5805.78     5743.17    149.08 o 
   5  -4   6      327.73      313.71      9.45 o 
   6  -4   6     4345.62     4486.47    119.88 o 
   7  -4   6       14.41       19.26      4.49 o 
   8  -4   6      773.65      847.61     27.12 o 
   9  -4   6      449.48      458.63     20.01 o 
  10  -4   6      784.84      835.58     37.20 o 
  -8  -3   6      192.36      161.37     12.63 o 
  -7  -3   6      869.50      880.14     37.67 o 
  -6  -3   6        1.83        0.65      4.99 o 
  -5  -3   6     2070.65     2120.29     90.93 o 
  -4  -3   6     2885.28     3037.36    111.80 o 
  -3  -3   6     1755.78     1891.44     73.74 o 
  -2  -3   6     2220.94     2704.02     52.99 o 
  -1  -3   6     1510.48     1550.04     25.08 o 
   0  -3   6     1750.01     1754.21     40.26 o 
   1  -3   6      447.19      400.41      8.01 o 
   2  -3   6      342.44      294.80      4.68 o 
   3  -3   6      159.06      132.34      4.73 o 
   4  -3   6     3240.36     3051.93     64.34 o 
   5  -3   6      426.92      395.04     10.21 o 
   6  -3   6     8825.21     9417.48    294.17 o 
   7  -3   6     1784.02     1771.86     46.06 o 
   8  -3   6     3196.18     3551.30    112.61 o 
   9  -3   6     2040.00     2174.66     62.43 o 
  10  -3   6      389.14      418.51     20.80 o 
  -8  -2   6        9.28        5.29      5.12 o 
  -7  -2   6     1083.21      969.07     58.11 o 
  -6  -2   6        9.56        9.46      7.55 o 
  -5  -2   6     1178.47     1215.42     58.42 o 
  -4  -2   6      380.57      360.36     22.48 o 
  -3  -2   6      936.19     1110.81     54.27 o 
  -2  -2   6      914.91      946.79     18.70 o 
  -1  -2   6      599.00      668.76     10.80 o 
   0  -2   6     6136.74     6691.90    204.27 o 
   1  -2   6      859.36      935.61     22.31 o 
   2  -2   6    11987.03    12919.22    470.17 o 
   3  -2   6     1309.60     1140.43     21.53 o 
   4  -2   6     3460.13     3638.61     80.01 o 
   5  -2   6      252.61      268.39      7.72 o 
   6  -2   6     1984.78     2034.68     45.71 o 
   7  -2   6     2414.25     2482.10     73.47 o 
   8  -2   6     2909.60     2974.47    165.62 o 
   9  -2   6      957.38     1055.81     74.22 o 
  10  -2   6      313.80      320.91     28.67 o 
  11  -2   6     2133.83     2246.27     86.46 o 
  -7  -1   6     1028.05      926.58     45.79 o 
  -6  -1   6      335.22      333.02     19.70 o 
  -5  -1   6      388.61      375.77     19.83 o 
  -4  -1   6     1661.29     1577.38     59.85 o 
  -3  -1   6        8.91       34.94     14.89 o 
  -2  -1   6     1302.84     1334.49     46.94 o 
  -1  -1   6      912.72     1042.01     17.97 o 
   0  -1   6     2965.26     3229.62     77.29 o 
   1  -1   6       22.45       39.38      2.57 o 
   2  -1   6     4454.19     4018.43     72.17 o 
   3  -1   6     2392.21     2272.75     41.81 o 
   4  -1   6     6268.87     5859.82    140.82 o 
   5  -1   6     4520.03     4414.67    102.99 o 
   6  -1   6      208.23      218.53     23.26 o 
   7  -1   6     4809.15     4910.98    176.70 o 
   8  -1   6       24.04       32.68      7.07 o 
   9  -1   6     4531.27     4639.43    171.94 o 
  10  -1   6      240.67      279.13     16.75 o 
  11  -1   6     1216.67     1289.54     65.51 o 
  -7   0   6      988.19      927.36     63.93 o 
  -6   0   6      945.85      904.31     57.81 o 
  -5   0   6      264.50      298.91     27.39 o 
  -4   0   6     2234.10     2212.61     90.41 o 
  -3   0   6      200.22      195.78     11.89 o 
  -2   0   6     3443.84     3552.64    123.11 o 
  -1   0   6      312.39      343.34     11.97 o 
   0   0   6     2291.36     2488.48     45.56 o 
   1   0   6     2616.98     2782.75     87.78 o 
   2   0   6     2806.72     3060.79     50.21 o 
   3   0   6      720.03      647.85     14.19 o 
   4   0   6     3015.22     2797.61     54.34 o 
   5   0   6     4930.92     4511.37    113.21 o 
   6   0   6       13.24       12.34      4.15 o 
   7   0   6     5014.97     4868.60    153.92 o 
   8   0   6       15.27       27.07      5.55 o 
   9   0   6     3420.88     3507.00    114.11 o 
  10   0   6     1757.84     1790.95     60.22 o 
  11   0   6      954.85     1016.67     47.74 o 
  12   0   6     1529.43     1644.83     66.25 o 
  -6   1   6     1222.42     1046.89     52.73 o 
  -5   1   6      110.93      105.94     11.94 o 
  -4   1   6     1242.90     1216.20     53.34 o 
  -3   1   6       43.70       69.14      8.33 o 
  -2   1   6     3247.64     3317.23     89.22 o 
  -1   1   6     1376.39     1486.33     35.74 o 
   0   1   6     1296.82     1474.05     25.07 o 
   1   1   6     3662.04     3833.97     92.35 o 
   2   1   6     2062.11     2137.17     40.01 o 
   3   1   6     6300.67     5902.79    154.73 o 
   4   1   6      100.73       84.41      3.10 o 
   5   1   6     4589.79     4069.84    114.56 o 
   6   1   6      878.85      903.86     27.14 o 
   7   1   6     4843.15     4656.10    144.17 o 
   8   1   6     1252.77     1262.07     38.98 o 
   9   1   6     1746.98     1725.34     52.98 o 
  10   1   6     1169.08     1169.93     40.80 o 
  11   1   6      742.47      781.89     32.02 o 
  12   1   6     1825.25     2011.07     74.26 o 
  -6   2   6      906.60      798.98     45.44 o 
  -5   2   6      195.60      195.22     17.32 o 
  -4   2   6     1700.96     1536.85     69.88 o 
  -3   2   6     1242.08     1228.05     53.34 o 
  -2   2   6     1480.14     1457.81     58.94 o 
  -1   2   6     2650.32     2737.50     66.95 o 
   0   2   6      181.76      217.49      6.90 o 
   1   2   6     5439.30     5751.80    244.44 o 
   2   2   6     1086.27       -0.09      0.65 o 
   3   2   6    10809.82    12524.41    379.29 o 
   4   2   6      238.00      265.65      5.49 o 
   5   2   6    11008.77    11672.17    438.91 o 
   6   2   6     3511.41     3236.73     92.97 o 
   7   2   6     1894.38     1841.07     54.17 o 
   8   2   6     8128.68     7984.61    292.37 o 
   9   2   6      916.30      904.29     34.86 o 
  10   2   6     3511.33     3460.56    113.76 o 
  11   2   6       12.33       21.13      6.49 o 
  12   2   6     1549.00     1528.22     56.39 o 
  13   2   6       37.17       49.83      9.67 o 
  -5   3   6      451.64      411.10     28.60 o 
  -4   3   6     1333.61     1251.57     62.24 o 
  -3   3   6     1583.60     1544.83     69.62 o 
  -2   3   6      692.77      698.68     46.18 o 
  -1   3   6     4566.99     4675.90    132.69 o 
   0   3   6       18.28       24.46      1.75 o 
   1   3   6     1741.13     1647.48     61.70 o 
   2   3   6     1394.64     1473.26     47.61 o 
   3   3   6     2109.66     1982.15     63.45 o 
   4   3   6     2646.36     2820.69    103.57 o 
   5   3   6     4841.30     4722.67    132.66 o 
   6   3   6     2475.17     2342.78     60.02 o 
   7   3   6     1742.40     1650.75     44.52 o 
   8   3   6     2563.99     2506.31    105.47 o 
   9   3   6      117.25      113.74     10.94 o 
  10   3   6     2052.53     2085.24     65.06 o 
  11   3   6        2.48        8.16      4.88 o 
  12   3   6     1734.89     1766.18     72.10 o 
  13   3   6      650.60      761.42     64.02 o 
  -4   4   6      528.99      487.62     32.81 o 
  -3   4   6      968.11      851.41     43.79 o 
  -2   4   6      100.95      100.65     12.28 o 
  -1   4   6     5894.92     5925.08    179.84 o 
   0   4   6        2.30        6.97      3.43 o 
   1   4   6     4972.30     5134.72    160.77 o 
   2   4   6     1155.21     1110.78     39.54 o 
   3   4   6     1834.56     1932.89     84.68 o 
   4   4   6     5108.43     5257.63    209.80 o 
   5   4   6      852.85      775.39     34.98 o 
   6   4   6     1143.57     1106.76     28.50 o 
   7   4   6      188.86      229.82     10.44 o 
   8   4   6     2513.20     2376.90     97.74 o 
   9   4   6      667.13      657.88     23.42 o 
  10   4   6     4308.04     4307.03    176.15 o 
  11   4   6      107.99      104.94     11.94 o 
  12   4   6     1485.39     1606.26     57.46 o 
  13   4   6     1147.72     1355.77    116.58 o 
  -4   5   6       53.07       38.32     11.72 o 
  -3   5   6     1403.37     1310.38     69.36 o 
  -2   5   6       88.87       92.53     13.11 o 
  -1   5   6     1177.16     1108.63     24.98 o 
   0   5   6      595.45      596.70     20.37 o 
   1   5   6     2341.94     2211.76     63.44 o 
   2   5   6     1601.17     1768.96     86.24 o 
   3   5   6      856.88      935.26     37.15 o 
   4   5   6     2861.09     2747.09     98.76 o 
   5   5   6      946.55     1018.36     38.93 o 
   6   5   6     8366.70     8677.74    315.26 o 
   7   5   6       23.63       29.70      5.38 o 
   8   5   6     3756.55     3530.22    104.54 o 
   9   5   6      445.68      455.02     29.97 o 
  10   5   6     1686.76     1707.76     73.67 o 
  11   5   6     2777.96     2881.21     96.09 o 
  12   5   6       70.89       75.09      9.40 o 
  13   5   6     1335.57     1552.51    123.76 o 
  -3   6   6     1646.48     1571.27    114.02 o 
  -2   6   6      884.05      813.74    471.12 o 
  -1   6   6     2169.65     2220.13     72.47 o 
   0   6   6     3252.94     3298.97    115.60 o 
   1   6   6      275.52      286.54     13.26 o 
   2   6   6     3896.28     4231.51    134.09 o 
   3   6   6      483.74      523.64     25.39 o 
   4   6   6     3145.97     3353.16    136.24 o 
   5   6   6        2.62        2.12      3.51 o 
   6   6   6     1379.15     1381.83     58.14 o 
   7   6   6       68.06       94.83      8.04 o 
   8   6   6     4630.02     4757.12    156.90 o 
   9   6   6      427.69      424.38     20.02 o 
  10   6   6     1475.45     1474.42     61.87 o 
  11   6   6     2523.03     2516.62    111.56 o 
  12   6   6       81.20       92.91      9.64 o 
  13   6   6     1899.56     2134.97    141.05 o 
  -2   7   6      475.95      460.99     23.09 o 
  -1   7   6       67.27       86.37     10.68 o 
   0   7   6     2140.14     2153.61     70.64 o 
   1   7   6      522.15      537.72     20.74 o 
   2   7   6     3476.55     3577.74    119.57 o 
   3   7   6      136.61      147.30     12.28 o 
   4   7   6     6138.76     6526.50    315.62 o 
   5   7   6      865.87      844.04     24.07 o 
   6   7   6     1962.07     1876.25     67.66 o 
   7   7   6     2194.12     2262.26     90.60 o 
   8   7   6      729.14      650.98     20.39 o 
   9   7   6     4423.30     4208.60    130.48 o 
  10   7   6      189.29      170.99     14.26 o 
  11   7   6     1227.17     1196.05     55.19 o 
  12   7   6       51.15       55.40      9.53 o 
  13   7   6      743.18      837.12     47.48 o 
  -1   8   6       13.48        8.86      7.09 o 
   0   8   6      946.89      968.65     36.22 o 
   1   8   6      137.03      143.29     13.77 o 
   2   8   6     1719.66     1645.52     58.72 o 
   3   8   6      130.89      141.52      9.61 o 
   4   8   6      634.99      660.18     44.05 o 
   5   8   6     3429.74     3588.66    154.25 o 
   6   8   6     1616.31     1477.54     26.60 o 
   7   8   6     3444.26     3490.63    132.92 o 
   8   8   6       66.06       59.11      7.26 o 
   9   8   6     2956.37     3008.13     88.49 o 
  10   8   6      395.74      378.14     15.42 o 
  11   8   6     3204.08     3421.61    110.72 o 
  12   8   6      704.29      743.67     33.33 o 
  13   8   6      664.67      773.39     40.71 o 
   0   9   6      771.67      790.94     37.88 o 
   1   9   6      943.82      940.06     36.10 o 
   2   9   6     1481.24     1400.88     54.93 o 
   3   9   6     1948.37     1993.17     63.39 o 
   4   9   6      123.57      125.17     13.19 o 
   5   9   6     2648.66     2759.99    117.27 o 
   6   9   6      762.78      711.57     20.55 o 
   7   9   6     2026.97     1969.12     45.64 o 
   8   9   6       28.60       30.22      4.64 o 
   9   9   6      949.61     1011.60     47.76 o 
  10   9   6      310.82      305.25     16.47 o 
  11   9   6      978.32     1014.99     38.42 o 
  12   9   6      220.67      249.61     13.94 o 
  13   9   6      990.27     1176.23    108.76 o 
   1  10   6      456.95      469.09     24.11 o 
   2  10   6      572.40      561.93     25.54 o 
   3  10   6     1693.59     1679.21     73.01 o 
   4  10   6      212.79      222.10     13.48 o 
   5  10   6     2368.12     2524.88    134.46 o 
   6  10   6      440.58      435.27     25.82 o 
   7  10   6     3078.31     3073.39     80.09 o 
   8  10   6     1397.53     1280.26     33.68 o 
   9  10   6     1023.07      999.33     42.10 o 
  10  10   6     1599.10     1611.41     52.01 o 
  11  10   6      118.94      124.72      8.79 o 
  12  10   6      946.80     1011.23     39.43 o 
  13  10   6       12.80       22.66      6.86 o 
   3  11   6     1994.71     1943.93     69.91 o 
   4  11   6      437.81      424.52     24.92 o 
   5  11   6      833.96      860.73     37.19 o 
   6  11   6       17.98       23.48     12.80 o 
   7  11   6      973.22     1033.43     49.00 o 
   8  11   6      606.50      625.22     15.40 o 
   9  11   6      456.33      475.46     12.04 o 
  10  11   6      968.13      934.11     29.30 o 
  11  11   6      253.56      240.89     13.94 o 
  12  11   6     2065.29     2185.63     71.45 o 
   5  12   6      522.40      522.30     28.37 o 
   6  12   6      749.64      736.44     34.58 o 
   7  12   6      100.07      112.28     13.85 o 
   8  12   6     1425.74     1456.90     67.79 o 
   9  12   6       93.79      122.48     13.98 o 
  10  12   6      942.30      948.71     22.25 o 
  11  12   6      275.73      304.09     14.21 o 
  -4 -12   7       59.08       54.03     11.89 o 
  -3 -12   7     1132.03     1150.40     59.46 o 
  -2 -12   7       12.77       12.37      7.33 o 
  -1 -12   7     1408.51     1465.71     76.13 o 
  -6 -11   7        9.35        9.94      8.07 o 
  -5 -11   7      847.23      856.53     49.30 o 
  -4 -11   7        8.53       12.98      7.47 o 
  -3 -11   7     1405.04     1431.47     69.92 o 
  -2 -11   7      272.85      273.60     20.79 o 
  -1 -11   7     1301.52     1203.09     76.08 o 
   0 -11   7     1245.39     1196.36     52.88 o 
   1 -11   7      615.04      545.56     31.64 o 
   2 -11   7     1286.16     1264.89     62.67 o 
  -6 -10   7        5.89        8.25      7.47 o 
  -5 -10   7      666.16      744.47     41.93 o 
  -4 -10   7      734.11      792.42     59.72 o 
  -3 -10   7      681.48      668.38     49.09 o 
  -2 -10   7      721.87      741.69     52.43 o 
  -1 -10   7      289.38      322.04     21.40 o 
   0 -10   7     1282.22     1190.67     39.73 o 
   1 -10   7      236.72      207.59     13.05 o 
   2 -10   7     1948.85     1935.74     52.61 o 
   3 -10   7        1.73        1.20      2.69 o 
   4 -10   7     1555.78     1600.98     76.91 o 
  -6  -9   7      470.40      523.25     33.90 o 
  -5  -9   7      885.77     1012.77     52.60 o 
  -4  -9   7     1892.68     2167.91    101.99 o 
  -3  -9   7      390.80      392.83     23.52 o 
  -2  -9   7     2155.59     2092.95     91.66 o 
  -1  -9   7        2.12        8.59      5.47 o 
   0  -9   7      581.41      588.66     24.27 o 
   1  -9   7      300.76      296.49     13.28 o 
   2  -9   7     1592.04     1508.68     40.74 o 
   3  -9   7      393.57      387.18     18.86 o 
   4  -9   7     1641.29     1652.29     49.69 o 
   5  -9   7      261.95      290.88     12.09 o 
  -6  -8   7      663.29      716.69     41.97 o 
  -5  -8   7      287.61      316.74     22.92 o 
  -4  -8   7      749.43      809.48     39.54 o 
  -3  -8   7      192.22      214.84     16.41 o 
  -2  -8   7     2617.78     2668.76    115.19 o 
  -1  -8   7        0.22        2.82      4.38 o 
   0  -8   7     4503.73     4283.04    139.36 o 
   1  -8   7        9.47       12.11      2.10 o 
   2  -8   7     2671.39     2640.43     56.25 o 
   3  -8   7     2386.22     2347.03     67.79 o 
   4  -8   7      794.45      740.74     21.40 o 
   5  -8   7     2898.45     2967.71     78.92 o 
   6  -8   7      147.48      168.94      9.87 o 
  -6  -7   7     1468.71     1773.04     87.45 o 
  -5  -7   7      100.18      110.11     12.33 o 
  -4  -7   7     2433.19     2645.80    140.32 o 
  -3  -7   7      240.06      239.92     16.23 o 
  -2  -7   7     1950.32     2027.98     99.56 o 
  -1  -7   7      901.53      942.64     38.76 o 
   0  -7   7     1743.81     1679.36     60.50 o 
   1  -7   7     1013.42      934.09     49.63 o 
   2  -7   7      553.81      510.18      9.26 o 
   3  -7   7     1647.34     1639.64     33.00 o 
   4  -7   7       90.92      110.23      5.14 o 
   5  -7   7     3679.88     3813.76     98.20 o 
   6  -7   7       33.62       32.19      4.43 o 
   7  -7   7     1697.83     1728.57     46.89 o 
  -6  -6   7     1325.14     1178.21    191.66 o 
  -5  -6   7      130.85      121.05     11.00 o 
  -4  -6   7     2616.99     3034.94    135.07 o 
  -3  -6   7       56.21       84.11      9.46 o 
  -2  -6   7     1825.68     1938.70     77.30 o 
  -1  -6   7     4439.76     4601.04    203.73 o 
   0  -6   7      457.16      470.54     25.63 o 
   1  -6   7     5596.37     5553.92    147.71 o 
   2  -6   7        2.48        5.56      1.31 o 
   3  -6   7     2193.61     2213.10     44.48 o 
   4  -6   7      112.14      117.31      4.92 o 
   5  -6   7     2928.79     3026.42     72.63 o 
   6  -6   7      335.51      358.61     13.37 o 
   7  -6   7     1297.49     1348.16     38.15 o 
   8  -6   7      813.17      890.75     27.28 o 
  -7  -5   7        2.25       -1.43      3.86 o 
  -6  -5   7      579.36      515.80     79.38 o 
  -5  -5   7       67.98       71.83      5.58 o 
  -4  -5   7      681.74      684.80     33.87 o 
  -3  -5   7      661.18      706.03     33.38 o 
  -2  -5   7     1624.56     1738.45     67.36 o 
  -1  -5   7     3311.28     3629.63    166.44 o 
   0  -5   7     1055.47      961.58     47.44 o 
   1  -5   7     4030.97     3932.42     69.84 o 
   2  -5   7       44.24       34.53      1.74 o 
   3  -5   7     4468.11     4418.91    101.61 o 
   4  -5   7      834.44      839.25     17.30 o 
   5  -5   7     2679.10     2671.85     60.80 o 
   6  -5   7     2200.26     2284.15     54.79 o 
   7  -5   7      782.23      850.66     27.82 o 
   8  -5   7     1911.92     2071.16     63.82 o 
   9  -5   7        4.40        4.18      4.33 o 
  -7  -4   7      133.30      110.46      8.07 o 
  -6  -4   7     1884.51     1980.76    125.00 o 
  -5  -4   7     1183.10     1317.46     94.62 o 
  -4  -4   7     1765.12     1851.06     60.89 o 
  -3  -4   7     4415.32     4863.48    188.14 o 
  -2  -4   7        4.57        7.20      2.05 o 
  -1  -4   7     5912.38     6418.94    148.65 o 
   0  -4   7      252.76      251.90      4.10 o 
   1  -4   7     2360.72     2216.97     33.09 o 
   2  -4   7     1608.71     1580.36     31.04 o 
   3  -4   7     2506.25     2251.00     81.63 o 
   4  -4   7      187.75      165.61      5.54 o 
   5  -4   7      986.75     1017.68     21.95 o 
   6  -4   7     1690.84     1696.89     40.78 o 
   7  -4   7      693.82      693.23     19.04 o 
   8  -4   7     1946.56     2101.20     58.88 o 
   9  -4   7       18.54       17.28      5.38 o 
  10  -4   7     2195.03     2339.43     70.54 o 
  -7  -3   7      463.77      363.27     18.53 o 
  -6  -3   7      374.54      386.84     29.75 o 
  -5  -3   7     1453.05     1463.40     50.04 o 
  -4  -3   7      559.18      599.47     28.38 o 
  -3  -3   7     1692.73     1874.08     54.87 o 
  -2  -3   7      336.15      316.69      8.80 o 
  -1  -3   7     5266.90     5667.27    132.41 o 
   0  -3   7      365.23      338.21      8.29 o 
   1  -3   7     7696.38     7721.70    176.24 o 
   2  -3   7     1017.75      884.44     12.53 o 
   3  -3   7     1656.76     1489.26     26.24 o 
   4  -3   7     3774.89     3617.35     79.52 o 
   5  -3   7        3.86       13.83      3.53 o 
   6  -3   7      815.07      861.31     20.39 o 
   7  -3   7      165.77      169.59      8.49 o 
   8  -3   7     1301.46     1411.37     39.63 o 
   9  -3   7       98.76      111.21      8.46 o 
  10  -3   7      778.89      873.25     30.98 o 
  -7  -2   7      853.04      817.90     53.34 o 
  -6  -2   7       73.85       71.81      9.24 o 
  -5  -2   7     1730.89     1815.95    112.84 o 
  -4  -2   7      569.51      589.90     35.68 o 
  -3  -2   7     5361.43     5565.73    178.15 o 
  -2  -2   7       10.21       15.44      1.93 o 
  -1  -2   7      451.85      536.32      9.05 o 
   0  -2   7     1299.79     1456.44     24.70 o 
   1  -2   7     2372.25     2331.44     58.76 o 
   2  -2   7     3492.29     3462.66     61.95 o 
   3  -2   7     1614.57     1461.10     25.29 o 
   4  -2   7     5097.65     5001.93    122.65 o 
   5  -2   7       39.87       50.31      3.59 o 
   6  -2   7     4432.83     4607.64    115.92 o 
   7  -2   7       74.95       59.79      5.20 o 
   8  -2   7     4658.93     4818.03    133.41 o 
   9  -2   7     1551.46     1712.31     49.98 o 
  10  -2   7      698.00      692.12     29.26 o 
  11  -2   7     1753.02     1914.23    109.91 o 
  -6  -1   7       26.71       34.42      7.55 o 
  -5  -1   7     1293.43     1398.58     73.93 o 
  -4  -1   7      317.27      374.51     25.67 o 
  -3  -1   7     3001.41     3119.51    162.02 o 
  -2  -1   7     2490.00     2768.73     63.60 o 
  -1  -1   7      696.03      804.91     16.10 o 
   0  -1   7     2347.93     2568.90     48.60 o 
   1  -1   7       17.55       24.25      2.25 o 
   2  -1   7     9875.81    10387.87    559.97 o 
   3  -1   7      213.63      199.52      4.56 o 
   4  -1   7     2858.42     2970.48     60.10 o 
   5  -1   7     1788.33     1672.22     33.15 o 
   6  -1   7     3138.19     3071.97     73.13 o 
   7  -1   7     1007.37      987.37     26.29 o 
   8  -1   7     1484.27     1665.90     49.97 o 
   9  -1   7     1242.77     1285.54     42.75 o 
  10  -1   7      443.11      511.71     22.95 o 
  11  -1   7     1858.88     2073.53     84.90 o 
  -6   0   7      132.32      106.29     12.98 o 
  -5   0   7      485.30      458.32     36.15 o 
  -4   0   7      388.99      405.59     27.69 o 
  -3   0   7       74.38      101.34      6.72 o 
  -2   0   7     2278.73     2514.91     80.21 o 
  -1   0   7      358.14      342.59      7.89 o 
   0   0   7     3878.67     4311.86     97.86 o 
   1   0   7      211.43      253.81      6.24 o 
   2   0   7     9958.92    10697.26    395.91 o 
   3   0   7     1042.08     1097.17     19.60 o 
   4   0   7     7932.39     7522.84    195.28 o 
   5   0   7     3422.16     3203.51     71.21 o 
   6   0   7     2512.43     2586.95     59.56 o 
   7   0   7     3604.73     3615.88    108.81 o 
   8   0   7       57.84       75.42      9.42 o 
   9   0   7     2035.13     2086.02     65.33 o 
  10   0   7      498.86      520.57     34.39 o 
  11   0   7     1005.41     1143.17     90.80 o 
  12   0   7       35.55       40.31      9.34 o 
  -5   1   7      611.43      539.74     30.16 o 
  -4   1   7     1877.12     1942.73     86.15 o 
  -3   1   7      102.55      109.70     12.46 o 
  -2   1   7     3840.48     3848.92    129.23 o 
  -1   1   7      145.95      155.09      4.60 o 
   0   1   7     3431.55     3562.49     76.13 o 
   1   1   7      268.98      220.45      7.49 o 
   2   1   7     2020.72     2048.13    103.92 o 
   3   1   7     1604.01     1535.50     46.92 o 
   4   1   7      683.57      597.05     11.41 o 
   5   1   7     4186.38     4309.05    100.52 o 
   6   1   7     1298.82     1242.78     42.60 o 
   7   1   7     8047.42     7817.31    277.56 o 
   8   1   7       58.68       59.28      7.12 o 
   9   1   7     2054.02     2216.49     68.02 o 
  10   1   7      566.92      607.82     24.68 o 
  11   1   7     1030.62     1042.88     39.77 o 
  12   1   7     1730.69     1899.60    108.35 o 
  -5   2   7       92.67       92.97     13.19 o 
  -4   2   7     1018.07     1058.88     39.60 o 
  -3   2   7       21.15       18.98      2.67 o 
  -2   2   7     2375.21     2470.76     86.69 o 
  -1   2   7     1092.12     1265.48     24.42 o 
   0   2   7     5835.34     6262.00    159.69 o 
   1   2   7     3311.75     3491.86     84.65 o 
   2   2   7      989.47     1006.26     59.39 o 
   3   2   7     8358.27     8510.83    232.95 o 
   4   2   7       78.82       72.48      3.82 o 
   5   2   7     2861.36     2891.86     59.09 o 
   6   2   7     1547.99     1551.57     42.36 o 
   7   2   7     2111.46     2078.53     77.45 o 
   8   2   7     5406.17     5073.04    176.65 o 
   9   2   7      706.40      716.87     27.95 o 
  10   2   7      369.80      360.28     17.58 o 
  11   2   7      861.50      942.05     35.65 o 
  12   2   7     1212.68     1301.86     57.12 o 
  13   2   7      430.80      468.78     31.50 o 
  -4   3   7      873.82      832.76     31.05 o 
  -3   3   7      188.64      171.59      9.37 o 
  -2   3   7      761.85      879.07     20.52 o 
  -1   3   7      467.45      485.20      9.52 o 
   0   3   7     1891.27     1879.82     36.74 o 
   1   3   7     4590.97     4749.81    108.02 o 
   2   3   7      269.27      248.56     13.93 o 
   3   3   7     4965.06     5165.17    216.01 o 
   4   3   7      358.35      415.45     16.18 o 
   5   3   7     6671.37     6437.18    172.92 o 
   6   3   7     1632.19     1502.45     43.67 o 
   7   3   7     3738.54     3638.23    106.13 o 
   8   3   7     3068.26     2969.03    120.09 o 
   9   3   7     3522.64     3267.80    122.24 o 
  10   3   7     2050.03     2006.47     63.36 o 
  11   3   7      357.89      354.49     17.92 o 
  12   3   7     1011.08     1078.26     41.66 o 
  13   3   7       91.05      104.49     15.00 o 
  -4   4   7      290.66      268.66     24.26 o 
  -3   4   7      791.00      798.33     44.92 o 
  -2   4   7      401.18      412.69     13.91 o 
  -1   4   7     3035.84     3186.29     94.16 o 
   0   4   7      191.00      187.01      9.84 o 
   1   4   7     3401.83     3506.69    105.59 o 
   2   4   7     1031.60     1086.82     41.45 o 
   3   4   7     3578.80     3883.66    158.98 o 
   4   4   7     2045.45     1827.67     56.11 o 
   5   4   7     3530.10     3392.92    127.18 o 
   6   4   7     3033.48     2993.13     81.98 o 
   7   4   7     1924.20     1923.12     52.61 o 
   8   4   7     2809.80     2687.78     78.57 o 
   9   4   7      845.72      803.43     27.07 o 
  10   4   7     5229.22     5330.19    190.68 o 
  11   4   7        1.07        7.73      7.77 o 
  12   4   7     2946.97     2958.11    103.57 o 
  13   4   7      560.43      637.73     35.67 o 
  -3   5   7      228.99      196.54     18.88 o 
  -2   5   7      203.71      223.11     13.59 o 
  -1   5   7     2264.34     2330.58     74.57 o 
   0   5   7       88.43       95.69      9.62 o 
   1   5   7     4641.18     4734.85    156.50 o 
   2   5   7     1858.71     2066.00     81.33 o 
   3   5   7     3692.67     3973.45    170.05 o 
   4   5   7     3357.96     3437.44    142.36 o 
   5   5   7     1603.63     1408.56    124.21 o 
   6   5   7     3501.65     3434.27    158.96 o 
   7   5   7       34.21       31.92      5.18 o 
   8   5   7     3766.10     3685.85    120.85 o 
   9   5   7        9.21        7.45      3.99 o 
  10   5   7     2016.66     2036.73     66.04 o 
  11   5   7      612.63      611.68     28.88 o 
  12   5   7     1035.84     1093.86     45.93 o 
  13   5   7      858.01      984.94     40.77 o 
  -2   6   7        0.73        0.00      4.44 o 
  -1   6   7      649.00      656.24     31.40 o 
   0   6   7      339.32      339.46     16.49 o 
   1   6   7     1182.12     1168.33     43.79 o 
   2   6   7       41.89       49.80      6.25 o 
   3   6   7     1150.77     1189.11     49.96 o 
   4   6   7     1599.24     1715.45     70.57 o 
   5   6   7      662.40      576.74     26.87 o 
   6   6   7     4271.44     4237.62    172.93 o 
   7   6   7      239.82      283.74     12.14 o 
   8   6   7     3289.10     3286.49    117.36 o 
   9   6   7     1420.29     1510.75     44.01 o 
  10   6   7     3019.72     2931.41    118.57 o 
  11   6   7     3322.10     3309.17    115.90 o 
  12   6   7       91.88      101.72     10.29 o 
  13   6   7     1082.62     1177.24     53.30 o 
  -1   7   7     1083.86     1099.00     42.43 o 
   0   7   7      766.39      766.98     33.85 o 
   1   7   7      235.39      252.12     14.52 o 
   2   7   7     1431.75     1527.49     48.47 o 
   3   7   7      951.95     1007.26     44.53 o 
   4   7   7     5695.63     6082.07    295.43 o 
   5   7   7       54.09       47.83      8.90 o 
   6   7   7     3291.67     3283.90    172.96 o 
   7   7   7      266.88      286.27     16.99 o 
   8   7   7      998.34     1028.95     57.42 o 
   9   7   7     2209.03     1965.57     56.90 o 
  10   7   7      694.50      710.60     24.62 o 
  11   7   7     2410.96     2419.56    113.86 o 
  12   7   7      464.54      507.58     22.25 o 
  13   7   7     2256.54     2546.64    102.23 o 
   0   8   7      910.56      916.00     44.07 o 
   1   8   7      586.64      571.01     25.38 o 
   2   8   7     1809.05     1861.95     67.55 o 
   3   8   7      104.13       92.78     11.03 o 
   4   8   7     3066.60     3181.20    140.45 o 
   5   8   7     2510.01     2700.23    117.75 o 
   6   8   7     2607.50     2633.99    113.23 o 
   7   8   7     2391.76     2383.37    109.13 o 
   8   8   7      400.86      383.14     20.98 o 
   9   8   7     2327.86     2300.07    150.91 o 
  10   8   7        1.97        1.25      3.16 o 
  11   8   7      684.55      722.11     43.51 o 
  12   8   7       62.30       65.42      8.24 o 
  13   8   7      433.04      506.06     38.35 o 
   1   9   7       10.75       11.99      7.17 o 
   2   9   7     1428.29     1444.25     51.88 o 
   3   9   7      106.78      102.24     10.04 o 
   4   9   7     1604.73     1615.10     60.42 o 
   5   9   7      874.72      970.41     46.44 o 
   6   9   7     2263.00     2220.90     97.57 o 
   7   9   7     1209.84     1244.08     26.21 o 
   8   9   7      726.79      639.98     46.46 o 
   9   9   7     2481.64     2425.76    155.18 o 
  10   9   7      150.78      149.12     10.83 o 
  11   9   7     2638.86     2684.36     86.08 o 
  12   9   7      533.42      568.44     23.52 o 
  13   9   7      834.77      916.11     35.93 o 
   2  10   7     1215.99     1133.25     45.64 o 
   3  10   7     1496.55     1573.65     58.01 o 
   4  10   7      258.21      258.99     24.94 o 
   5  10   7     1389.08     1412.81     86.59 o 
   6  10   7       13.25       18.06      7.77 o 
   7  10   7     1601.69     1655.77     75.82 o 
   8  10   7       29.45       20.06      7.73 o 
   9  10   7      927.95      907.52     42.01 o 
  10  10   7       85.45       82.84      7.62 o 
  11  10   7      448.87      446.50     18.46 o 
  12  10   7      268.87      304.52     20.29 o 
  13  10   7      845.93      949.90     40.88 o 
   4  11   7       22.89       21.83      6.88 o 
   5  11   7      795.73      851.12     39.85 o 
   6  11   7        4.96        6.90     11.24 o 
   7  11   7     2591.38     2616.42    123.39 o 
   8  11   7      967.18     1015.42     51.56 o 
   9  11   7     1650.47     1073.44    587.20 o 
  10  11   7     1940.97     1995.79     77.27 o 
  11  11   7      181.72      172.09     14.41 o 
  12  11   7     1151.11     1151.09     39.89 o 
   6  12   7        6.13        6.91      6.50 o 
   7  12   7     1170.02     1223.32     86.46 o 
   8  12   7      205.23      208.33     20.31 o 
   9  12   7      881.92      873.46     47.61 o 
  10  12   7      572.45      549.12     35.07 o 
  11  12   7      259.68      249.85      9.29 o 
  -4 -11   8       75.26       79.16     22.09 o 
  -3 -11   8     1886.04     1921.60     96.26 o 
  -2 -11   8        2.69       11.33      7.42 o 
  -1 -11   8      780.39      821.63     44.36 o 
   0 -11   8      188.26      204.32     16.90 o 
   1 -11   8     1207.81     1159.30     80.21 o 
  -5 -10   8     1014.32     1164.94     64.58 o 
  -4 -10   8       15.57       23.48      8.85 o 
  -3 -10   8     1337.75     1426.65     70.53 o 
  -2 -10   8      289.84      282.24     21.61 o 
  -1 -10   8     1077.06     1114.03     54.77 o 
   0 -10   8      923.84      861.42     32.02 o 
   1 -10   8     1485.93     1460.55    109.78 o 
   2 -10   8     1527.89     1488.59     73.44 o 
   3 -10   8      301.50      282.63     33.64 o 
  -6  -9   8       15.15       15.02      8.68 o 
  -5  -9   8      929.16     1052.70     57.38 o 
  -4  -9   8      306.48      348.82     25.09 o 
  -3  -9   8      741.17      757.66     39.71 o 
  -2  -9   8      329.34      337.62     23.00 o 
  -1  -9   8     1784.87     1650.34     74.95 o 
   0  -9   8      264.02      239.88     12.68 o 
   1  -9   8      609.12      571.69     26.12 o 
   2  -9   8     1197.71     1162.38     55.77 o 
   3  -9   8      120.59      107.26      5.62 o 
   4  -9   8     1934.54     1953.14     47.36 o 
   5  -9   8      134.26      133.26      6.72 o 
  -6  -8   8       99.78      122.44     15.71 o 
  -5  -8   8     1772.06     1948.99     96.48 o 
  -4  -8   8       98.94      146.00     23.18 o 
  -3  -8   8      570.50      629.19     32.51 o 
  -2  -8   8     1796.73     1799.08     78.90 o 
  -1  -8   8      303.52      302.03     29.43 o 
   0  -8   8     3355.95     3351.58    107.97 o 
   1  -8   8      209.27      197.25     10.89 o 
   2  -8   8     2545.00     2353.65     42.87 o 
   3  -8   8      640.40      653.21     15.97 o 
   4  -8   8     1521.74     1557.69     36.16 o 
   5  -8   8      350.58      375.29     11.45 o 
   6  -8   8      329.03      301.65     12.15 o 
  -6  -7   8      448.69      497.56     31.86 o 
  -5  -7   8      495.35      560.96     32.99 o 
  -4  -7   8      583.29      622.55     32.46 o 
  -3  -7   8      583.17      603.54     29.73 o 
  -2  -7   8     2018.61     2056.15     87.63 o 
  -1  -7   8      123.02      116.97     11.33 o 
   0  -7   8     4234.10     3989.39    128.30 o 
   1  -7   8      225.49      222.21     16.49 o 
   2  -7   8      924.02      889.84     26.79 o 
   3  -7   8     1879.21     1819.98     37.53 o 
   4  -7   8     1306.96     1319.50     29.43 o 
   5  -7   8     2977.26     3006.74     79.65 o 
   6  -7   8      362.08      415.36     14.74 o 
   7  -7   8     1376.28     1380.34     39.51 o 
  -5  -6   8        2.81        1.48      4.69 o 
  -4  -6   8     1440.26     1538.41     67.40 o 
  -3  -6   8        7.98       12.54      5.64 o 
  -2  -6   8     2203.86     2496.59    105.34 o 
  -1  -6   8      253.50      266.14     15.93 o 
   0  -6   8     2828.12     2694.97     78.72 o 
   1  -6   8     2509.07     2369.34     63.14 o 
   2  -6   8     1926.55     1707.18     67.92 o 
   3  -6   8     1862.50     1754.38     40.75 o 
   4  -6   8     1818.51     1795.22     39.03 o 
   5  -6   8     2735.52     2791.71     65.46 o 
   6  -6   8        8.27       13.56      5.08 o 
   7  -6   8     2300.71     2420.01     62.31 o 
   8  -6   8      178.68      202.57     10.61 o 
  -6  -5   8     1348.21     1237.05    205.66 o 
  -5  -5   8       36.18       38.36      5.89 o 
  -4  -5   8     1898.64     2014.81     75.09 o 
  -3  -5   8       63.23       62.57      5.55 o 
  -2  -5   8     3696.93     3957.22    174.56 o 
  -1  -5   8     2943.83     3035.85    124.91 o 
   0  -5   8     1636.60     1717.83     70.35 o 
   1  -5   8     3950.76     3671.73    214.95 o 
   2  -5   8      107.72       97.60      2.90 o 
   3  -5   8     6808.44     6414.01    250.56 o 
   4  -5   8        0.81        5.12      2.16 o 
   5  -5   8     2387.47     2423.49     56.24 o 
   6  -5   8       96.04      113.62      6.88 o 
   7  -5   8     1091.17     1210.57     33.40 o 
   8  -5   8      279.59      332.07     14.85 o 
   9  -5   8     1164.02     1267.21     40.66 o 
  -6  -4   8      242.62      228.55     16.10 o 
  -5  -4   8      894.67      855.60     39.13 o 
  -4  -4   8      396.94      438.46     19.48 o 
  -3  -4   8     1027.41     1142.98     24.32 o 
  -2  -4   8     1023.14     1030.20     33.57 o 
  -1  -4   8     1702.36     1805.44     56.82 o 
   0  -4   8      999.43      942.86     20.73 o 
   1  -4   8     2604.25     2461.60     57.63 o 
   2  -4   8      399.31      384.81      6.01 o 
   3  -4   8     5917.73     5527.43    126.64 o 
   4  -4   8     2229.29     2177.98     56.73 o 
   5  -4   8     4875.94     4920.72    127.44 o 
   6  -4   8     2916.59     2956.62     73.45 o 
   7  -4   8      832.26      950.37     28.40 o 
   8  -4   8     2414.83     2550.39     66.89 o 
   9  -4   8       51.11       66.29      7.67 o 
  10  -4   8     1668.96     1668.50     58.67 o 
  -6  -3   8      798.59      762.30     32.81 o 
  -5  -3   8      260.75      284.81     15.30 o 
  -4  -3   8      912.67      963.75     27.45 o 
  -3  -3   8     1483.39     1538.05     43.44 o 
  -2  -3   8      177.04      217.25      6.90 o 
  -1  -3   8     1618.32     1800.61     32.05 o 
   0  -3   8      396.24      371.68      8.38 o 
   1  -3   8     4648.02     4588.97    127.40 o 
   2  -3   8        9.45        5.96      1.74 o 
   3  -3   8     2494.22     2349.23     39.96 o 
   4  -3   8     2288.20     2217.63     71.61 o 
   5  -3   8     1552.98     1487.12     34.61 o 
   6  -3   8     3221.00     3348.77     82.96 o 
   7  -3   8     3348.23     3326.55     82.92 o 
   8  -3   8     3010.80     3326.44     87.68 o 
   9  -3   8      181.37      212.62     12.91 o 
  10  -3   8     3495.63     3950.41    118.46 o 
  -6  -2   8      252.21      230.11     23.44 o 
  -5  -2   8      329.73      365.17     18.92 o 
  -4  -2   8      445.41      467.16     13.22 o 
  -3  -2   8     1911.09     2114.72     71.19 o 
  -2  -2   8      143.94      149.69      4.49 o 
  -1  -2   8     2858.83     2983.87     63.80 o 
   0  -2   8      466.10      399.34      8.03 o 
   1  -2   8     5076.02     5027.74    116.03 o 
   2  -2   8      836.54      786.27     11.92 o 
   3  -2   8     3911.74     3504.54     66.76 o 
   4  -2   8     6301.57     5937.76    147.91 o 
   5  -2   8        9.11       13.59      2.52 o 
   6  -2   8     3707.81     3765.45     94.61 o 
   7  -2   8       89.13       97.08      6.71 o 
   8  -2   8     3302.93     3393.18     87.48 o 
   9  -2   8      326.02      348.50     15.66 o 
  10  -2   8      889.85      987.47     30.90 o 
  11  -2   8      344.74      386.48     18.38 o 
  -6  -1   8       24.10       17.32      6.60 o 
  -5  -1   8      788.66      732.92     34.89 o 
  -4  -1   8       18.30       21.90      3.69 o 
  -3  -1   8     1990.56     2183.28     59.85 o 
  -2  -1   8      191.70      208.41      5.84 o 
  -1  -1   8      705.75      805.84     16.63 o 
   0  -1   8      112.23      137.35      4.45 o 
   1  -1   8     2436.87     2569.45     68.08 o 
   2  -1   8     1249.00     1187.76     18.23 o 
   3  -1   8     2436.12     2208.04     37.39 o 
   4  -1   8     3301.73     3214.50     67.05 o 
   5  -1   8      644.93      571.01     13.71 o 
   6  -1   8    10754.98    10327.03    329.32 o 
   7  -1   8      386.30      427.31     13.84 o 
   8  -1   8     3514.13     3592.86     92.15 o 
   9  -1   8     2618.75     2847.22     75.52 o 
  10  -1   8      404.08      453.72     21.02 o 
  11  -1   8      889.83     1014.10     40.35 o 
  -5   0   8     1009.87      943.59     46.01 o 
  -4   0   8       37.16       33.04      9.22 o 
  -3   0   8     1307.00     1352.50     50.39 o 
  -2   0   8     1583.50     1671.69     42.04 o 
  -1   0   8     1647.33     1776.90     35.56 o 
   0   0   8     1486.16     1552.69     29.17 o 
   1   0   8      410.65      443.07     12.39 o 
   2   0   8     4724.47     4695.49    105.64 o 
   3   0   8        3.32        8.32      2.67 o 
   4   0   8     1328.35     1340.93     37.81 o 
   5   0   8       19.93       25.42      2.97 o 
   6   0   8     3397.00     3258.18     77.81 o 
   7   0   8      447.22      453.20     14.49 o 
   8   0   8     1080.46     1116.09     33.09 o 
   9   0   8     2156.46     2260.43     70.12 o 
  10   0   8      755.31      837.10     36.50 o 
  11   0   8     2700.23     3016.99    106.38 o 
  12   0   8      124.13      141.01     14.15 o 
  -5   1   8      680.29      566.69     48.18 o 
  -4   1   8      322.81      329.47     17.23 o 
  -3   1   8      263.62      304.89     12.20 o 
  -2   1   8      541.34      603.83     19.57 o 
  -1   1   8      597.63      627.96     12.89 o 
   0   1   8     2527.68     2834.73     59.83 o 
   1   1   8      233.64      277.22      7.81 o 
   2   1   8     7017.66     7868.20    416.00 o 
   3   1   8      199.24      185.68      8.57 o 
   4   1   8     7391.28     7323.25    219.33 o 
   5   1   8     2306.52     2104.10     57.77 o 
   6   1   8     1503.52     1523.59     31.60 o 
   7   1   8     9050.29     8923.98    276.26 o 
   8   1   8       56.04       56.00      7.88 o 
   9   1   8     2511.58     2514.68     77.05 o 
  10   1   8      149.46      147.75     13.58 o 
  11   1   8     1267.78     1302.74     46.88 o 
  12   1   8       38.26       48.57      9.24 o 
  -4   2   8     1095.89     1024.62     54.17 o 
  -3   2   8       69.87       81.87      4.29 o 
  -2   2   8     1062.86     1149.62     44.45 o 
  -1   2   8       20.60       24.45      4.72 o 
   0   2   8     1702.95     1910.32     39.48 o 
   1   2   8      274.86      316.06      7.71 o 
   2   2   8     1254.39     1292.24     88.69 o 
   3   2   8     2225.94     2139.31     65.64 o 
   4   2   8     1057.46      965.46     39.48 o 
   5   2   8       58.70       64.86      3.17 o 
   6   2   8      850.02      784.28     16.75 o 
   7   2   8     3547.65     3317.99     97.17 o 
   8   2   8      462.91      468.00     18.18 o 
   9   2   8     2418.47     2506.10     76.10 o 
  10   2   8      180.42      196.27     12.69 o 
  11   2   8     2294.11     2239.29    124.97 o 
  12   2   8     1811.47     1918.69     70.11 o 
  13   2   8      802.14      927.74     41.54 o 
  -4   3   8      886.71      899.58     44.70 o 
  -3   3   8        2.37       -1.96      3.51 o 
  -2   3   8     1536.85     1602.93     38.34 o 
  -1   3   8        2.18        6.25      1.93 o 
   0   3   8     3037.07     3219.51     70.07 o 
   1   3   8     1314.63     1361.54     35.95 o 
   2   3   8      833.01      897.24     35.42 o 
   3   3   8     4242.05     4537.50    217.31 o 
   4   3   8     1018.84     1098.44     32.15 o 
   5   3   8     1675.13     1601.75     72.59 o 
   6   3   8      149.33      141.87      5.14 o 
   7   3   8     1107.49     1134.72     34.87 o 
   8   3   8      423.67      383.32     15.77 o 
   9   3   8     4300.87     4311.78    139.77 o 
  10   3   8      294.31      307.05     15.81 o 
  11   3   8     1220.82     1301.29     61.61 o 
  12   3   8     2133.41     2194.96     77.28 o 
  13   3   8      114.43      137.78     13.88 o 
  -3   4   8      159.17      148.81     11.68 o 
  -2   4   8      642.21      686.55     42.25 o 
  -1   4   8      261.78      239.58     10.52 o 
   0   4   8     1186.05     1185.65     42.12 o 
   1   4   8     1396.20     1470.00     42.87 o 
   2   4   8      591.86      657.71     40.32 o 
   3   4   8     1144.31     1224.44     48.87 o 
   4   4   8       38.58       29.51      8.33 o 
   5   4   8     6911.03     7214.97    245.68 o 
   6   4   8      234.17      204.65      8.27 o 
   7   4   8     2599.45     2624.71     74.47 o 
   8   4   8     1449.15     1415.69     43.99 o 
   9   4   8     1398.66     1317.07     57.16 o 
  10   4   8     3006.96     2982.36    104.75 o 
  11   4   8       79.09       97.83     11.63 o 
  12   4   8     1370.96     1423.23     51.25 o 
  13   4   8        2.14        3.42      6.57 o 
  -2   5   8      526.01      522.91     29.77 o 
  -1   5   8     1491.50     1465.01     50.09 o 
   0   5   8       48.24       67.01      9.31 o 
   1   5   8     1520.81     1657.97     52.86 o 
   2   5   8      228.96      239.10     11.78 o 
   3   5   8     1829.78     2110.53     85.11 o 
   4   5   8      551.27      530.89     27.08 o 
   5   5   8     3171.07     3092.50    104.03 o 
   6   5   8      802.44      786.99     46.30 o 
   7   5   8     4730.56     4798.85    149.79 o 
   8   5   8      944.09      940.18     29.17 o 
   9   5   8      822.21      812.18     26.49 o 
  10   5   8     3294.91     3268.32    134.89 o 
  11   5   8        0.25        4.35      5.28 o 
  12   5   8     2557.88     2639.94     90.81 o 
  13   5   8      531.39      572.72     28.09 o 
  -1   6   8     1515.09     1491.91     60.37 o 
   0   6   8        0.98        4.14      5.58 o 
   1   6   8     2041.85     2110.56     69.33 o 
   2   6   8       14.81       10.85      5.18 o 
   3   6   8     3215.65     3658.14    162.37 o 
   4   6   8      696.35      768.25     35.55 o 
   5   6   8     2398.65     2619.54    135.46 o 
   6   6   8     4966.60     4634.61    244.85 o 
   7   6   8      112.61       80.21      8.21 o 
   8   6   8     4716.09     4385.36    186.63 o 
   9   6   8      157.08      162.23     12.78 o 
  10   6   8     1853.62     1721.29     87.41 o 
  11   6   8       28.47       26.74     10.18 o 
  12   6   8     1438.15     1518.92     53.12 o 
  13   6   8      177.21      195.14     15.41 o 
   0   7   8      314.64      318.45     18.78 o 
   1   7   8      857.96      852.67     37.45 o 
   2   7   8      355.15      348.86     17.88 o 
   3   7   8      730.41      803.56     29.56 o 
   4   7   8     3075.10     3203.90    143.75 o 
   5   7   8     1329.57     1356.69     59.03 o 
   6   7   8     3475.87     3325.44    176.21 o 
   7   7   8        9.58       14.29      5.25 o 
   8   7   8     2670.24     2781.29     81.98 o 
   9   7   8     1884.71     1951.95    100.21 o 
  10   7   8     1817.10     1777.00     55.05 o 
  11   7   8     1050.94     1058.53     42.71 o 
  12   7   8      243.75      275.17     19.51 o 
  13   7   8     1459.38     1600.46     59.48 o 
   1   8   8      338.38      338.51     24.41 o 
   2   8   8      886.91      835.76     33.16 o 
   3   8   8       56.52       56.31      9.51 o 
   4   8   8     1071.63     1124.62     53.47 o 
   5   8   8      211.53      248.17     19.53 o 
   6   8   8     1275.76     1326.83     60.50 o 
   7   8   8       14.07       20.22      2.91 o 
   8   8   8     1749.45     1737.07     98.93 o 
   9   8   8     1143.73     1116.18     41.71 o 
  10   8   8     2231.86     2192.32    147.78 o 
  11   8   8     1181.72     1236.01     41.20 o 
  12   8   8      812.40      824.70     31.64 o 
  13   8   8     1942.75     2121.72     77.12 o 
   2   9   8     1600.47     1547.07     65.40 o 
   3   9   8        1.97        7.87      5.50 o 
   4   9   8     1379.23     1464.08     52.14 o 
   5   9   8      707.52      719.51     39.50 o 
   6   9   8     1448.47     1552.39     71.74 o 
   7   9   8     1657.42     1729.98     80.08 o 
   8   9   8      389.24      356.89     26.17 o 
   9   9   8     1340.59     1352.91     91.40 o 
  10   9   8      119.43      137.92     21.35 o 
  11   9   8     1365.22     1309.24     43.01 o 
  12   9   8       51.66       53.80      8.02 o 
  13   9   8      686.00      794.24     33.39 o 
   3  10   8      350.63      362.77     22.04 o 
   4  10   8      823.35      832.96     35.43 o 
   5  10   8      173.34      164.82     13.69 o 
   6  10   8      882.45      962.12     50.65 o 
   7  10   8      955.56     1029.27     54.43 o 
   8  10   8     1521.73     1670.13     80.64 o 
   9  10   8     2430.34     2388.46    102.21 o 
  10  10   8       45.90       33.34      6.90 o 
  11  10   8     2512.50     2564.63     98.04 o 
  12  10   8      391.34      418.00     19.77 o 
   5  11   8      572.29      562.96     31.89 o 
   6  11   8        2.87       -1.00      9.68 o 
   7  11   8      385.27      414.96     45.57 o 
   8  11   8        5.78        2.86      6.42 o 
   9  11   8      479.67      461.53     31.55 o 
  10  11   8       50.24       59.73      7.48 o 
  11  11   8      997.56      987.46     35.56 o 
  -2 -11   9      126.44      133.24     17.14 o 
  -1 -11   9      714.65      685.53     41.71 o 
   0 -11   9      176.71      203.34     34.76 o 
  -4 -10   9      112.22      153.81     17.97 o 
  -3 -10   9      845.81      891.90     50.82 o 
  -2 -10   9        0.74        4.30      6.34 o 
  -1 -10   9      268.94      275.77     22.66 o 
   0 -10   9      233.88      225.56     21.40 o 
   1 -10   9      915.35      906.45     46.18 o 
   2 -10   9      302.02      292.05     23.74 o 
   3 -10   9     1116.96     1103.14     60.28 o 
  -4  -9   9       39.03       42.92     17.32 o 
  -3  -9   9     1068.36     1172.36     59.33 o 
  -2  -9   9        1.47        1.48      5.16 o 
  -1  -9   9     3536.06     3602.89    176.34 o 
   0  -9   9       73.30       80.45      8.59 o 
   1  -9   9     1096.43     1110.32     59.94 o 
   2  -9   9     1887.09     1787.88     85.98 o 
   3  -9   9      420.71      437.23     43.10 o 
   4  -9   9     1327.57     1353.09     68.53 o 
  -4  -8   9      156.73      170.39     16.97 o 
  -3  -8   9      495.41      525.46     30.51 o 
  -2  -8   9      373.28      386.06     24.78 o 
  -1  -8   9     1441.45     1454.08     66.62 o 
   0  -8   9      472.22      455.79     18.60 o 
   1  -8   9       59.97       62.62      7.39 o 
   2  -8   9     1319.77     1241.06     52.60 o 
   3  -8   9      131.32      124.65      5.66 o 
   4  -8   9     2069.85     2028.71     44.17 o 
   5  -8   9        2.06        7.47      3.76 o 
   6  -8   9     1215.36     1219.44     33.16 o 
  -4  -7   9      133.58      147.65     24.04 o 
  -3  -7   9      524.06      576.55     31.25 o 
  -2  -7   9      750.75      830.44     38.58 o 
  -1  -7   9      294.47      310.41     19.31 o 
   0  -7   9     1845.06     1782.81     53.86 o 
   1  -7   9       17.31        9.03      4.90 o 
   2  -7   9      794.59      755.13     28.85 o 
   3  -7   9      284.98      286.20      7.73 o 
   4  -7   9     1428.65     1414.51     31.01 o 
   5  -7   9      357.19      365.24     10.13 o 
   6  -7   9      847.84      875.59     26.24 o 
   7  -7   9     1219.06     1346.41     35.37 o 
  -4  -6   9      613.70      683.36     36.37 o 
  -3  -6   9      483.72      527.46     28.25 o 
  -2  -6   9      619.89      609.10     28.69 o 
  -1  -6   9       24.73       31.64      6.90 o 
   0  -6   9     2921.63     2875.09    123.65 o 
   1  -6   9       37.41       47.09      5.64 o 
   2  -6   9     1787.54     1673.47     61.23 o 
   3  -6   9     1220.04     1127.18     61.59 o 
   4  -6   9     1010.37      995.36     20.70 o 
   5  -6   9     1777.34     1795.52     39.49 o 
   6  -6   9       58.30       81.47      5.88 o 
   7  -6   9      963.77     1031.54     29.41 o 
   8  -6   9       15.41       16.23      4.30 o 
  -4  -5   9     1659.31     1940.53    107.77 o 
  -3  -5   9        1.04        2.89      0.90 o 
  -2  -5   9      957.93      961.51     42.19 o 
  -1  -5   9      285.91      318.18     17.53 o 
   0  -5   9      523.14      517.56     23.83 o 
   1  -5   9      777.07      783.19     21.07 o 
   2  -5   9     2154.38     2040.68     47.75 o 
   3  -5   9      763.18      702.42     22.17 o 
   4  -5   9      705.03      707.90     25.41 o 
   5  -5   9     3390.77     3232.26     77.87 o 
   6  -5   9      115.71      128.84      7.57 o 
   7  -5   9     2337.29     2440.61     60.76 o 
   8  -5   9       86.66      107.63      8.50 o 
   9  -5   9     1392.47     1510.08     46.33 o 
  -5  -4   9       67.23       67.79      8.83 o 
  -4  -4   9      641.88      723.54     34.93 o 
  -3  -4   9      184.28      192.41      6.85 o 
  -2  -4   9     2593.91     2736.93     71.85 o 
  -1  -4   9     1741.21     1681.02     39.89 o 
   0  -4   9     1834.85     1919.91     52.60 o 
   1  -4   9     1456.65     1425.92     27.28 o 
   2  -4   9     1148.31     1103.36     25.30 o 
   3  -4   9     1946.08     1849.16     35.56 o 
   4  -4   9       72.72       67.48      3.25 o 
   5  -4   9      678.81      652.34     15.80 o 
   6  -4   9       58.10       73.35      4.82 o 
   7  -4   9      728.46      820.91     23.19 o 
   8  -4   9      313.69      352.49     14.24 o 
   9  -4   9     1138.41     1235.46     38.91 o 
  -5  -3   9      217.85      217.44     12.52 o 
  -4  -3   9     1843.23     1843.29     86.60 o 
  -3  -3   9      182.38      226.08      7.45 o 
  -2  -3   9      903.77      954.74     21.60 o 
  -1  -3   9     1664.90     1712.36     34.06 o 
   0  -3   9      723.77      747.42     12.51 o 
   1  -3   9     2824.23     2688.45     78.40 o 
   2  -3   9      327.42      335.46      6.14 o 
   3  -3   9     3721.20     3544.44     68.15 o 
   4  -3   9      580.74      570.05     23.08 o 
   5  -3   9     6255.79     6158.67    213.71 o 
   6  -3   9     1136.21     1102.14     24.27 o 
   7  -3   9     1790.85     1832.77     43.02 o 
   8  -3   9     2097.72     2255.76     61.08 o 
   9  -3   9      204.24      214.54     13.73 o 
  10  -3   9     1475.32     1536.31     48.48 o 
  -5  -2   9      425.06      415.11     24.37 o 
  -4  -2   9      753.22      819.26     21.36 o 
  -3  -2   9     1647.33     1801.69     64.43 o 
  -2  -2   9      227.48      226.42      6.11 o 
  -1  -2   9     2734.43     2916.15     64.51 o 
   0  -2   9      159.20      195.08      7.19 o 
   1  -2   9     2165.36     2147.32    111.95 o 
   2  -2   9       16.76       14.31      1.68 o 
   3  -2   9     1052.59     1007.66     17.89 o 
   4  -2   9      269.74      257.16      6.71 o 
   5  -2   9     3283.77     3160.64    143.30 o 
   6  -2   9     2510.62     2426.22     53.89 o 
   7  -2   9     2130.87     2184.31     67.03 o 
   8  -2   9     4333.88     4510.92    121.55 o 
   9  -2   9       22.83       40.42      5.36 o 
  10  -2   9     3152.18     3512.24    105.79 o 
  11  -2   9        8.64        5.24      4.30 o 
  -5  -1   9      164.85      175.22     17.49 o 
  -4  -1   9      269.89      278.80     23.57 o 
  -3  -1   9     1098.11     1157.75     39.74 o 
  -2  -1   9      116.93      102.03      4.34 o 
  -1  -1   9     2856.52     3033.96     69.34 o 
   0  -1   9      525.16      556.67     13.35 o 
   1  -1   9     2746.89     2849.11     71.85 o 
   2  -1   9     5304.13     5268.97    156.66 o 
   3  -1   9     3187.39     3003.36     55.40 o 
   4  -1   9     3668.12     3518.57     76.64 o 
   5  -1   9      473.98      506.15     11.59 o 
   6  -1   9     2735.79     2710.94     69.43 o 
   7  -1   9       62.97       68.83      4.82 o 
   8  -1   9     2088.56     2116.96     54.78 o 
   9  -1   9       35.98       45.56      5.41 o 
  10  -1   9     1621.13     1799.41     49.80 o 
  11  -1   9       72.48       74.07      7.95 o 
  -4   0   9        0.17        4.83      3.07 o 
  -3   0   9     1534.30     1521.94     48.64 o 
  -2   0   9      169.57      179.17      7.81 o 
  -1   0   9     1722.75     1836.47     40.78 o 
   0   0   9       16.38       19.43      2.95 o 
   1   0   9     1889.84     1963.02     60.13 o 
   2   0   9     1756.93     1614.89     74.76 o 
   3   0   9     1620.55     1550.79     46.93 o 
   4   0   9     4710.10     4470.21    102.91 o 
   5   0   9      703.58      630.29     13.36 o 
   6   0   9    10039.36     9557.07    290.69 o 
   7   0   9       15.19       24.10      3.96 o 
   8   0   9     2863.59     2901.44     70.58 o 
   9   0   9      801.26      912.46     25.19 o 
  10   0   9      800.23      897.85     29.86 o 
  11   0   9     1985.28     2216.08     77.95 o 
  12   0   9      118.72      112.94     16.51 o 
  -4   1   9       68.09       54.72      7.41 o 
  -3   1   9      878.81      953.95     50.69 o 
  -2   1   9      828.66      898.83     19.84 o 
  -1   1   9     1487.65     1564.37     34.57 o 
   0   1   9     2918.89     3211.66     74.49 o 
   1   1   9      366.93      359.51      9.21 o 
   2   1   9     5211.57     5623.46    290.53 o 
   3   1   9        9.99       10.35      7.03 o 
   4   1   9     1818.64     1654.43     85.24 o 
   5   1   9      301.61      294.92      8.72 o 
   6   1   9      189.40      181.79      7.51 o 
   7   1   9      229.40      269.51     12.13 o 
   8   1   9     1597.70     1551.07     48.48 o 
   9   1   9      262.83      295.19     14.07 o 
  10   1   9      659.15      714.49     26.95 o 
  11   1   9     2661.70     2901.87     99.76 o 
  12   1   9      335.85      375.88     25.71 o 
  -3   2   9      697.29      728.43     51.02 o 
  -2   2   9      228.49      230.63      6.89 o 
  -1   2   9      447.17      485.60     13.24 o 
   0   2   9     1873.09     2056.13     45.40 o 
   1   2   9      463.55      497.05      9.98 o 
   2   2   9     3616.87     3579.81    245.59 o 
   3   2   9      162.92      192.85     26.06 o 
   4   2   9     3357.60     3121.02    109.36 o 
   5   2   9     2718.45     2462.78     95.14 o 
   6   2   9      476.36      444.73     12.99 o 
   7   2   9     3507.54     3380.94     79.93 o 
   8   2   9     2324.12     2412.01     88.76 o 
   9   2   9     1983.21     1995.75     60.56 o 
  10   2   9      308.62      311.61     16.01 o 
  11   2   9     1920.37     1994.18     98.52 o 
  12   2   9       64.81       76.91     10.39 o 
  13   2   9     1777.29     2057.54     80.31 o 
  -3   3   9      126.43      130.59     12.34 o 
  -2   3   9     1138.50     1153.54     86.56 o 
  -1   3   9       10.31       13.23      5.53 o 
   0   3   9      713.33      752.80     21.08 o 
   1   3   9      258.26      276.57      5.81 o 
   2   3   9     1414.17     1536.72     58.24 o 
   3   3   9      729.62      701.41     30.21 o 
   4   3   9     1228.52     1225.09     32.51 o 
   5   3   9     1637.01     1631.21     64.71 o 
   6   3   9     1414.13     1274.72     41.51 o 
   7   3   9     2993.30     2917.47     75.98 o 
   8   3   9       99.56      109.91      7.25 o 
   9   3   9     4904.90     4752.06    221.76 o 
  10   3   9       82.50      103.88     11.14 o 
  11   3   9     2847.14     2854.26    184.80 o 
  12   3   9      752.72      825.83     34.27 o 
  13   3   9      657.76      676.30     32.59 o 
  -2   4   9     1222.27     1289.68     76.78 o 
  -1   4   9       78.00       89.36     12.07 o 
   0   4   9     1337.19     1403.05     45.34 o 
   1   4   9     1397.95     1511.88     46.56 o 
   2   4   9      964.06      985.91     30.81 o 
   3   4   9     1947.10     2131.84     85.37 o 
   4   4   9      135.45      109.46     11.15 o 
   5   4   9     2572.91     2570.81    213.28 o 
   6   4   9       61.61       45.91      3.55 o 
   7   4   9     2302.17     2336.32     53.91 o 
   8   4   9      109.96       76.54      8.27 o 
   9   4   9     2637.90     2569.41     78.10 o 
  10   4   9      300.58      307.37     26.43 o 
  11   4   9      906.74      921.88     33.98 o 
  12   4   9      594.13      611.39     27.22 o 
  13   4   9      627.17      689.40     32.36 o 
  -1   5   9      257.79      240.36     23.60 o 
   0   5   9      569.30      594.08     29.93 o 
   1   5   9      105.40      114.54     11.81 o 
   2   5   9      677.52      754.61     33.68 o 
   3   5   9      959.61     1040.94     45.57 o 
   4   5   9      345.13      353.85     20.70 o 
   5   5   9     3207.93     3078.58    301.16 o 
   6   5   9        1.63        2.27      3.47 o 
   7   5   9     2429.48     2201.13     59.26 o 
   8   5   9     2294.15     2399.83     76.79 o 
   9   5   9      490.77      473.15     21.57 o 
  10   5   9     1932.56     1843.58     63.77 o 
  11   5   9       34.86       43.79      7.35 o 
  12   5   9     1055.18     1030.79     38.87 o 
  13   5   9        0.66        9.00      6.09 o 
   0   6   9      190.40      183.07     14.05 o 
   1   6   9     1349.55     1352.04     47.11 o 
   2   6   9        1.40        1.37      4.65 o 
   3   6   9     2635.52     2810.90    125.04 o 
   4   6   9       60.42       61.28     10.29 o 
   5   6   9     1782.01     1987.49     84.55 o 
   6   6   9      321.43      275.67      8.99 o 
   7   6   9     1234.50     1353.90     39.68 o 
   8   6   9     2691.68     2505.06    144.38 o 
   9   6   9       28.43       36.93      6.16 o 
  10   6   9     1937.22     1923.02     78.36 o 
  11   6   9       36.83       44.63      7.33 o 
  12   6   9     2123.00     2223.49     94.35 o 
  13   6   9      335.91      383.76     25.38 o 
   1   7   9     1736.43     1722.13     64.27 o 
   2   7   9      240.88      251.60     15.18 o 
   3   7   9     1122.75     1250.97     44.41 o 
   4   7   9     1035.64     1109.52     52.69 o 
   5   7   9      754.95      747.68     39.63 o 
   6   7   9     1553.32     1544.57     69.31 o 
   7   7   9       62.15       50.79      3.48 o 
   8   7   9     1810.36     1773.13     40.49 o 
   9   7   9       35.09       41.99      9.05 o 
  10   7   9     1398.03     1399.53     45.45 o 
  11   7   9        1.02        4.09      4.29 o 
  12   7   9      921.65      937.95     50.70 o 
  13   7   9       85.03       95.60     12.30 o 
   2   8   9      417.75      425.74     27.76 o 
   3   8   9      755.60      798.56     33.12 o 
   4   8   9     1681.55     1693.31     59.78 o 
   5   8   9     1125.48     1158.34     57.64 o 
   6   8   9     2026.26     2193.64    101.65 o 
   7   8   9       41.86       48.44     10.72 o 
   8   8   9     2144.21     1984.79     95.66 o 
   9   8   9      390.92      397.28     17.53 o 
  10   8   9     1930.70     1816.31     64.65 o 
  11   8   9      633.27      586.20     27.71 o 
  12   8   9      711.86      719.17     35.91 o 
  13   8   9      881.73      958.33     39.27 o 
   3   9   9       66.03       54.34      9.78 o 
   4   9   9      863.99      838.64     40.62 o 
   5   9   9       11.58       16.80      8.68 o 
   6   9   9     1551.67     1531.55     75.61 o 
   7   9   9        6.39        7.07      6.99 o 
   8   9   9     1057.41     1216.11     60.94 o 
   9   9   9       58.43       63.97      7.69 o 
  10   9   9     1114.64     1085.44     48.39 o 
  11   9   9     1346.58     1348.81     49.02 o 
  12   9   9      493.17      495.89     28.11 o 
  13   9   9     1883.15     1976.78     80.70 o 
   5  10   9      311.27      291.28     19.60 o 
   6  10   9     1346.19     1384.16     72.83 o 
   7  10   9     1367.22     1479.73     76.00 o 
   8  10   9      397.26      415.48     30.51 o 
   9  10   9      716.71      692.45     40.82 o 
  10  10   9      260.93      269.35     15.18 o 
  11  10   9      979.39      968.88     42.78 o 
  12  10   9       14.79       15.57      6.10 o 
   7  11   9      667.91      733.62     70.27 o 
   8  11   9      634.55      677.06     66.23 o 
   9  11   9     1262.80     1237.29     67.66 o 
  10  11   9       28.47       35.08      7.09 o 
  -2 -10  10      836.86      869.64     51.26 o 
  -1 -10  10      667.74      706.84     44.01 o 
   0 -10  10      449.21      461.66     34.63 o 
   1 -10  10     1654.49     1667.18    114.23 o 
  -3  -9  10     1077.74     1175.57     63.32 o 
  -2  -9  10       31.99       23.65     14.50 o 
  -1  -9  10     1456.78     1463.54     73.09 o 
   0  -9  10      184.88      184.98     18.49 o 
   1  -9  10     1345.79     1255.76     52.93 o 
   2  -9  10      521.40      456.19    253.83 o 
   3  -9  10     1138.46     1138.86     61.50 o 
   4  -9  10      110.00      114.67     16.15 o 
  -3  -8  10     1157.51     1266.98     65.41 o 
  -2  -8  10        9.18       12.37      7.07 o 
  -1  -8  10     2190.82     2209.22    105.34 o 
   0  -8  10       50.87       56.55     10.72 o 
   1  -8  10      872.29      866.47     31.96 o 
   2  -8  10     1250.77     1204.51     68.34 o 
   3  -8  10      584.81      544.39     34.20 o 
   4  -8  10     1888.19     1925.99     95.18 o 
   5  -8  10       81.07       90.87      5.15 o 
  -3  -7  10     1037.91     1105.57     54.90 o 
  -2  -7  10       76.19       85.80     18.14 o 
  -1  -7  10      499.55      529.11     28.60 o 
   0  -7  10      882.10      856.66     40.49 o 
   1  -7  10     1424.59     1308.53     48.44 o 
   2  -7  10     1539.96     1448.57     53.67 o 
   3  -7  10      168.52      143.59      8.20 o 
   4  -7  10     2854.23     2693.57     67.03 o 
   5  -7  10       16.99       18.66      3.55 o 
   6  -7  10     1483.75     1489.19     35.47 o 
  -3  -6  10      840.14     1002.31     48.87 o 
  -2  -6  10     1105.10     1152.18     53.25 o 
  -1  -6  10      134.82      148.74     13.06 o 
   0  -6  10     2012.30     1858.45     79.51 o 
   1  -6  10      152.33      150.17      9.34 o 
   2  -6  10     2616.60     2652.32     60.33 o 
   3  -6  10       40.77       40.22      7.24 o 
   4  -6  10     2232.31     2051.62    111.88 o 
   5  -6  10      114.11      116.09      4.83 o 
   6  -6  10     1129.83     1149.48     26.66 o 
   7  -6  10      563.01      602.77     18.51 o 
  -3  -5  10      213.49      262.06     18.14 o 
  -2  -5  10      679.48      764.04     36.02 o 
  -1  -5  10      285.40      236.59     28.32 o 
   0  -5  10     1366.21     1255.48     58.60 o 
   1  -5  10       62.05       55.93      1.92 o 
   2  -5  10     1637.30     1623.60     58.96 o 
   3  -5  10     1400.32     1404.91     41.51 o 
   4  -5  10     1472.02     1388.41     80.64 o 
   5  -5  10     1592.18     1667.26     53.95 o 
   6  -5  10      470.56      479.49     12.62 o 
   7  -5  10     1316.00     1380.35     35.62 o 
   8  -5  10        2.07        6.71      3.67 o 
  -3  -4  10        4.27        3.91      1.40 o 
  -2  -4  10     1274.96     1302.90     35.33 o 
  -1  -4  10       20.08       18.11      1.76 o 
   0  -4  10     1732.90     1712.82     71.50 o 
   1  -4  10      224.54      247.70      7.37 o 
   2  -4  10     1132.06     1118.04     24.31 o 
   3  -4  10      856.18      768.90     15.06 o 
   4  -4  10      501.03      483.39     21.17 o 
   5  -4  10     3108.95     3020.69    110.42 o 
   6  -4  10      926.50      876.53     21.44 o 
   7  -4  10     2655.64     2832.62     70.06 o 
   8  -4  10      323.65      372.04     13.87 o 
   9  -4  10     2484.13     2714.19     73.85 o 
  -4  -3  10      511.21      585.84     49.20 o 
  -3  -3  10       12.30       14.05      2.14 o 
  -2  -3  10     1492.03     1635.59     47.91 o 
  -1  -3  10      494.20      511.79     12.30 o 
   0  -3  10     1365.01     1393.98     26.74 o 
   1  -3  10     1565.04     1478.28     42.85 o 
   2  -3  10       49.36       69.56      3.92 o 
   3  -3  10     1549.35     1427.98     24.25 o 
   4  -3  10       97.99       82.29      3.40 o 
   5  -3  10     1930.90     1795.16     74.89 o 
   6  -3  10       85.11       85.62      5.11 o 
   7  -3  10     2720.95     2788.41     85.53 o 
   8  -3  10      543.33      584.71     18.57 o 
   9  -3  10      691.65      696.69     23.02 o 
  10  -3  10      796.60      820.79     28.55 o 
  -4  -2  10      720.51      754.60     79.71 o 
  -3  -2  10       13.39       16.73      3.15 o 
  -2  -2  10      710.86      843.84     27.87 o 
  -1  -2  10      571.49      644.68     13.33 o 
   0  -2  10     2037.13     2162.21     44.35 o 
   1  -2  10     2142.93     2131.55     42.39 o 
   2  -2  10      133.10      133.96      4.67 o 
   3  -2  10     2754.31     2563.46     45.62 o 
   4  -2  10       61.89       45.63      4.34 o 
   5  -2  10     3488.25     3284.63     78.61 o 
   6  -2  10     2364.85     2261.19     89.25 o 
   7  -2  10     1560.57     1538.88     37.84 o 
   8  -2  10     1633.40     1821.40     61.18 o 
   9  -2  10      303.50      333.67     12.94 o 
  10  -2  10     1007.62     1067.74     40.62 o 
  11  -2  10       24.78       37.76      6.32 o 
  -4  -1  10      357.54      348.37     20.77 o 
  -3  -1  10      466.19      477.17     44.96 o 
  -2  -1  10      434.83      444.88     11.60 o 
  -1  -1  10      973.18     1006.12     31.03 o 
   0  -1  10        1.60        7.91      1.96 o 
   1  -1  10     1769.01     1858.05     37.77 o 
   2  -1  10        4.46        4.41      1.59 o 
   3  -1  10     2877.58     2831.10     51.68 o 
   4  -1  10      148.37      125.42      4.44 o 
   5  -1  10     2627.53     2495.59     57.60 o 
   6  -1  10     1243.62     1199.48     45.11 o 
   7  -1  10      995.20      990.10     32.48 o 
   8  -1  10     2608.52     2628.41     69.74 o 
   9  -1  10      309.83      324.90     18.00 o 
  10  -1  10     3415.07     3680.27    124.66 o 
  11  -1  10       59.50       61.99      8.51 o 
  -3   0  10      607.91      642.49     62.37 o 
  -2   0  10      337.84      355.86     15.86 o 
  -1   0  10     1800.98     2048.52     50.63 o 
   0   0  10       52.51       54.52      3.40 o 
   1   0  10     4180.97     4521.42    116.96 o 
   2   0  10      976.15     1067.31     25.23 o 
   3   0  10     2627.64     2526.63    126.71 o 
   4   0  10     4253.55     4040.76    145.19 o 
   5   0  10        8.67       12.47      2.49 o 
   6   0  10     4692.81     4454.79    109.20 o 
   7   0  10       88.52       73.80      4.77 o 
   8   0  10     1545.94     1583.47     64.94 o 
   9   0  10       12.60        8.36      3.48 o 
  10   0  10     1963.32     2089.82     59.06 o 
  11   0  10       45.54       47.15      7.43 o 
  12   0  10     1109.29     1405.81     87.84 o 
  -3   1  10      552.67      509.57     53.21 o 
  -2   1  10        0.18        0.79      1.72 o 
  -1   1  10      592.81      653.18     14.85 o 
   0   1  10      265.61      327.31      9.69 o 
   1   1  10     1494.48     1677.90     36.73 o 
   2   1  10      716.37      793.16     38.30 o 
   3   1  10     2341.39     2125.04    164.32 o 
   4   1  10     3442.40     3173.24    128.21 o 
   5   1  10      488.79      454.66     14.05 o 
   6   1  10     4009.02     3540.94     87.61 o 
   7   1  10      193.74      195.57      7.03 o 
   8   1  10     1616.01     1635.88     44.10 o 
   9   1  10      666.27      676.16     19.51 o 
  10   1  10     1334.16     1402.29     42.85 o 
  11   1  10     2811.22     3049.61    108.15 o 
  12   1  10      624.40      627.35     29.62 o 
  -2   2  10      233.89      259.33     18.16 o 
  -1   2  10     1067.56     1050.58     23.15 o 
   0   2  10     1235.28     1224.02     26.63 o 
   1   2  10      278.33      318.48      7.85 o 
   2   2  10     1651.76     1761.75     66.79 o 
   3   2  10      772.42      814.82     32.55 o 
   4   2  10     1969.06     1704.33    132.54 o 
   5   2  10       64.82       76.37     14.41 o 
   6   2  10     1331.30     1285.12     33.09 o 
   7   2  10      291.67      320.78      9.90 o 
   8   2  10     4421.25     4286.96    110.02 o 
   9   2  10      668.01      690.06     21.39 o 
  10   2  10      934.42     1018.61     39.90 o 
  11   2  10     2051.65     2190.15     82.73 o 
  12   2  10      204.16      205.34     18.27 o 
  -2   3  10      586.33      590.65     33.25 o 
  -1   3  10      567.00      584.18     24.11 o 
   0   3  10     1038.73     1149.08     37.21 o 
   1   3  10      718.83      751.27     25.08 o 
   2   3  10     2349.99     2444.88     74.16 o 
   3   3  10        2.73        4.56      4.56 o 
   4   3  10     4455.02     4587.19    201.69 o 
   5   3  10      210.85      190.34     12.20 o 
   6   3  10     2143.80     1953.66     84.88 o 
   7   3  10     2080.81     1960.04     55.29 o 
   8   3  10      317.10      325.09     10.17 o 
   9   3  10     2995.66     3180.32     95.32 o 
  10   3  10        2.56        2.69      2.99 o 
  11   3  10      819.50      869.22     33.21 o 
  12   3  10        0.18        5.65      8.01 o 
  13   3  10     1450.60     1627.45     72.37 o 
  -1   4  10        2.01        4.41      5.34 o 
   0   4  10      209.11      207.50     12.52 o 
   1   4  10       52.62       54.70      8.59 o 
   2   4  10      631.23      702.39     25.16 o 
   3   4  10      319.98      360.36     20.66 o 
   4   4  10     1674.68     1860.58     98.87 o 
   5   4  10      751.02        7.69      6.14 o 
   6   4  10     4647.97     4485.84    214.37 o 
   7   4  10     2162.17     2054.17     99.79 o 
   8   4  10      558.25      549.99     14.02 o 
   9   4  10     5018.24     5082.59    149.18 o 
  10   4  10       18.48       21.89      5.68 o 
  11   4  10     1867.76     1819.90     74.46 o 
  12   4  10      703.53      752.41     35.31 o 
  13   4  10      559.04      627.87     30.66 o 
   0   5  10     1300.51     1246.78     51.04 o 
   1   5  10      137.78      161.61     11.76 o 
   2   5  10     1799.77     1966.34     66.01 o 
   3   5  10     1097.94     1154.96     52.95 o 
   4   5  10      522.80      584.75     30.82 o 
   5   5  10     2337.76     2437.73    105.29 o 
   6   5  10       19.72       49.36      9.78 o 
   7   5  10     4900.12     4626.51    251.07 o 
   8   5  10        3.18        8.04      3.36 o 
   9   5  10     1918.49     1870.19     58.96 o 
  10   5  10      167.28      120.31     15.52 o 
  11   5  10     1517.81     1634.83     55.24 o 
  12   5  10      284.92      267.72     20.92 o 
  13   5  10     1275.70     1399.28     54.87 o 
   1   6  10      271.82      293.83     17.49 o 
   2   6  10      228.45      231.04     17.28 o 
   3   6  10     2848.00     3070.05    107.78 o 
   4   6  10      171.87      181.42     16.93 o 
   5   6  10     1568.41     1780.59     80.34 o 
   6   6  10        0.43        7.51      6.29 o 
   7   6  10     2886.60     2605.26    147.31 o 
   8   6  10      945.08      873.75     31.64 o 
   9   6  10     1070.28     1100.01     47.93 o 
  10   6  10      852.86      963.95     33.51 o 
  11   6  10       34.70       29.73      7.66 o 
  12   6  10     1700.60     1753.42     76.19 o 
  13   6  10       17.79       21.21      7.30 o 
   2   7  10       40.20       37.66      8.11 o 
   3   7  10      655.30      668.34     34.59 o 
   4   7  10        7.12        8.59      6.99 o 
   5   7  10      678.96      716.99     39.50 o 
   6   7  10       92.74      139.97     24.65 o 
   7   7  10      697.29      686.37     81.33 o 
   8   7  10     1092.77     1109.85     52.73 o 
   9   7  10     1308.05     1229.06     30.87 o 
  10   7  10     1678.89     1673.32     68.05 o 
  11   7  10      270.64      278.64     26.74 o 
  12   7  10     2586.90     2613.93     92.30 o 
  13   7  10      153.38      155.99     18.19 o 
   3   8  10      521.76      564.46     33.44 o 
   4   8  10      472.37      463.66     24.14 o 
   5   8  10      757.09      757.44     44.23 o 
   6   8  10      996.74     1008.26     53.38 o 
   7   8  10       60.18       75.43     13.06 o 
   8   8  10      953.23     1003.13     35.78 o 
   9   8  10       27.03       33.93      7.41 o 
  10   8  10     1634.22     1619.46     54.15 o 
  11   8  10       14.71       15.22      5.61 o 
  12   8  10     1111.45     1159.55     44.28 o 
   5   9  10      482.12      534.96     27.74 o 
   6   9  10     1615.61     1805.11     94.62 o 
   7   9  10      178.56      205.42     21.96 o 
   8   9  10     2010.74     2171.46    109.68 o 
   9   9  10       64.15       53.35      7.81 o 
  10   9  10     2246.62     2305.32     78.10 o 
  11   9  10      363.80      372.75     22.69 o 
  12   9  10      749.46      696.27     41.58 o 
   7  10  10        0.24        2.73      7.33 o 
   8  10  10      470.70      468.13     35.81 o 
   9  10  10       61.74       57.77     14.11 o 
  10  10  10     1005.88      945.69     42.99 o 
  11  10  10      545.55      553.15     25.55 o 
  -1  -9  11      273.56      274.04     36.80 o 
   0  -9  11       77.39       31.60     16.49 o 
   1  -9  11     1181.26     1124.90     50.74 o 
   2  -9  11       62.47       40.71     11.68 o 
  -2  -8  11       43.41       40.80     10.55 o 
  -1  -8  11      860.34      896.94     48.70 o 
   0  -8  11       44.54       30.86      9.50 o 
   1  -8  11      793.81      796.10     31.73 o 
   2  -8  11       19.54       21.60      6.59 o 
   3  -8  11     1015.48      973.32     54.38 o 
   4  -8  11      468.81      478.41     48.96 o 
  -2  -7  11        2.37        4.04      5.82 o 
  -1  -7  11     1339.14     1314.42     63.02 o 
   0  -7  11        6.89        7.60      6.16 o 
   1  -7  11     1132.26     1134.46     67.12 o 
   2  -7  11      576.90      560.50     23.55 o 
   3  -7  11      561.84      535.31     33.33 o 
   4  -7  11     1774.80     1808.63     88.97 o 
   5  -7  11      172.02      174.13     19.40 o 
   6  -7  11      936.24      955.45     24.23 o 
  -2  -6  11       74.56       73.65     17.71 o 
  -1  -6  11      371.57      373.43     23.35 o 
   0  -6  11      269.56      272.82     18.75 o 
   1  -6  11     1237.95     1222.79     55.77 o 
   2  -6  11      558.28      536.83     20.77 o 
   3  -6  11      197.54      171.99    105.42 o 
   4  -6  11     1771.28     1690.13    100.38 o 
   5  -6  11       85.73       89.82      4.46 o 
   6  -6  11     2801.48     2769.02     69.76 o 
   7  -6  11      266.55      285.01     11.75 o 
  -1  -5  11      985.44     1044.67     47.65 o 
   0  -5  11     1019.07     1063.94     47.44 o 
   1  -5  11      164.09      141.63      7.13 o 
   2  -5  11     2441.32     2346.93     57.42 o 
   3  -5  11      320.98      313.19     13.95 o 
   4  -5  11      818.57      757.56     43.07 o 
   5  -5  11      184.79      172.07     14.12 o 
   6  -5  11     1404.18     1415.08     40.89 o 
   7  -5  11      207.71      213.10      9.09 o 
   8  -5  11     1101.92     1155.60     35.30 o 
  -1  -4  11      616.42      585.72     17.48 o 
   0  -4  11     1415.93     1307.65     64.41 o 
   1  -4  11       14.61       13.43      2.25 o 
   2  -4  11     1898.62     1837.87     53.59 o 
   3  -4  11      194.98      183.31      5.07 o 
   4  -4  11     2591.23     2503.46    132.84 o 
   5  -4  11      392.62      422.11     21.09 o 
   6  -4  11     1278.97     1261.48     52.98 o 
   7  -4  11     1591.10     1704.98     43.31 o 
   8  -4  11      136.32      139.28     10.17 o 
   9  -4  11     1309.69     1405.07     47.86 o 
  -3  -3  11       11.66        5.04      4.47 o 
  -2  -3  11      516.90      556.02     27.71 o 
  -1  -3  11        1.67        2.44      2.10 o 
   0  -3  11     1626.31     1653.36     34.14 o 
   1  -3  11        3.41       10.27      1.57 o 
   2  -3  11      965.36      880.75     29.14 o 
   3  -3  11      480.21      418.71      8.52 o 
   4  -3  11     1384.38     1342.86     37.42 o 
   5  -3  11     1357.79     1293.29     60.25 o 
   6  -3  11      642.94      655.46     31.57 o 
   7  -3  11     2477.26     2612.98     65.19 o 
   8  -3  11       23.66       21.05      3.76 o 
   9  -3  11     2258.54     2501.52     91.17 o 
  10  -3  11      416.68      425.39     20.24 o 
  -3  -2  11        6.48        4.87      2.80 o 
  -2  -2  11      351.50      371.41     25.91 o 
  -1  -2  11      200.45      205.48      6.66 o 
   0  -2  11      733.91      782.86     17.12 o 
   1  -2  11     1187.33     1197.81     23.76 o 
   2  -2  11      437.98      422.59     11.15 o 
   3  -2  11     1108.63     1129.21     27.10 o 
   4  -2  11      135.06      126.91      4.36 o 
   5  -2  11     1653.14     1534.48     38.38 o 
   6  -2  11       78.44       87.77      7.54 o 
   7  -2  11     1770.92     1797.07     72.85 o 
   8  -2  11        2.82        6.64      3.58 o 
   9  -2  11     2218.64     2365.79     77.96 o 
  10  -2  11      460.78      517.99     27.08 o 
  -2  -1  11      504.16      564.89     36.59 o 
  -1  -1  11      125.06      136.67      5.73 o 
   0  -1  11      659.86      725.83     19.24 o 
   1  -1  11     1161.27     1130.06     23.19 o 
   2  -1  11      406.30      459.51     12.47 o 
   3  -1  11     3318.69     3172.54    103.51 o 
   4  -1  11      105.60       86.63      4.12 o 
   5  -1  11     5912.97     5414.06    139.13 o 
   6  -1  11      656.23      608.51     18.35 o 
   7  -1  11     1047.19     1044.80     45.80 o 
   8  -1  11      637.72      669.49     31.69 o 
   9  -1  11      312.86      318.00     24.81 o 
  10  -1  11      943.96     1022.11     42.25 o 
  11  -1  11       84.27       81.81      9.00 o 
  -2   0  11      282.87      291.30     22.46 o 
  -1   0  11      911.27      980.74     31.88 o 
   0   0  11       37.67       32.95      3.01 o 
   1   0  11     1226.66     1361.98     32.37 o 
   2   0  11       10.53        6.33      5.03 o 
   3   0  11     1041.32      910.23     65.10 o 
   4   0  11      315.59      325.37     13.66 o 
   5   0  11     1198.15     1060.77     21.74 o 
   6   0  11      235.96      206.73      6.86 o 
   7   0  11     1237.51     1167.84     41.22 o 
   8   0  11      986.45      974.22     25.76 o 
   9   0  11      459.44      467.62     16.76 o 
  10   0  11     2647.03     2809.72    106.50 o 
  11   0  11       54.46       58.23      6.37 o 
  -2   1  11       79.73       79.74      7.24 o 
  -1   1  11     1616.81     1616.62     45.00 o 
   0   1  11       21.12       12.13      2.92 o 
   1   1  11     1539.34     1593.01     38.97 o 
   2   1  11      269.27      261.34     15.21 o 
   3   1  11      810.99      992.29     37.72 o 
   4   1  11     1283.17     1151.18    102.95 o 
   5   1  11      363.99      394.27     10.38 o 
   6   1  11     2300.00     2017.14     43.15 o 
   7   1  11      504.19      487.98     12.60 o 
   8   1  11     1310.30     1345.44     31.44 o 
   9   1  11       39.61       46.07      5.42 o 
  10   1  11     1992.12     2105.96     62.24 o 
  11   1  11      149.61      169.60     10.27 o 
  12   1  11     2500.25     2717.43    159.64 o 
  -1   2  11      600.65      627.06     25.90 o 
   0   2  11      152.73      164.95     10.06 o 
   1   2  11      379.92      390.63     11.89 o 
   2   2  11      433.20      406.32     15.59 o 
   3   2  11      864.32      917.16     38.02 o 
   4   2  11     1498.64     1320.66    167.90 o 
   5   2  11      501.14      518.59     19.91 o 
   6   2  11     3922.10     3615.73    149.25 o 
   7   2  11       33.72       29.84      3.29 o 
   8   2  11     4452.82     4340.85    112.66 o 
   9   2  11     1406.28     1374.56     39.21 o 
  10   2  11     1143.40     1137.71     40.44 o 
  11   2  11     1002.46     1091.79     35.28 o 
  12   2  11      407.72      430.11     18.53 o 
   0   3  11      923.23      893.89     39.02 o 
   1   3  11       76.27       92.92      8.25 o 
   2   3  11     1134.79     1210.53     42.83 o 
   3   3  11       71.11       75.69      9.72 o 
   4   3  11      426.72      466.91     35.55 o 
   5   3  11       22.11       15.57      1.97 o 
   6   3  11     1092.92     1065.37     49.34 o 
   7   3  11      103.50      105.96      7.50 o 
   8   3  11     3782.20     3519.01     87.26 o 
   9   3  11      692.61      698.84     21.12 o 
  10   3  11     1583.48     1697.58     58.17 o 
  11   3  11     1804.73     1910.39     64.65 o 
  12   3  11      332.68      332.36     15.32 o 
   0   4  11      152.68      143.17     11.22 o 
   1   4  11      460.24      460.36     20.66 o 
   2   4  11     1446.85     1425.55     48.08 o 
   3   4  11        3.51        1.69      4.73 o 
   4   4  11     2683.76     2859.90    127.95 o 
   5   4  11       99.31      103.56     11.94 o 
   6   4  11     1476.54     1354.01     66.02 o 
   7   4  11     1852.09     1687.71    111.57 o 
   8   4  11      313.18      271.87      8.42 o 
   9   4  11     1001.10      993.70     24.56 o 
  10   4  11       88.56       92.98      8.69 o 
  11   4  11      696.16      710.28     27.73 o 
  12   4  11        4.13        5.36      7.42 o 
   1   5  11        0.06        6.64      5.02 o 
   2   5  11     1524.90     1566.67     72.46 o 
   3   5  11       82.82       75.59      8.79 o 
   4   5  11     1252.89     1270.75     59.46 o 
   5   5  11      270.08      319.78     21.74 o 
   6   5  11      721.13      671.38     98.80 o 
   7   5  11     1003.34     1016.39     33.07 o 
   8   5  11      322.11      300.86     21.71 o 
   9   5  11     2582.81     2609.46     62.92 o 
  10   5  11       33.01       35.13      6.39 o 
  11   5  11     2309.98     2457.89    105.95 o 
  12   5  11      829.65      919.53     37.29 o 
  13   5  11     1046.03     1061.32     44.05 o 
   2   6  11      763.18      803.59     34.32 o 
   3   6  11      823.06      862.83     35.94 o 
   4   6  11      221.70      250.60     21.40 o 
   5   6  11     1179.75     1193.76     58.77 o 
   6   6  11        5.67       17.01      7.77 o 
   7   6  11      815.18      826.11     41.49 o 
   8   6  11      242.40      238.32     13.01 o 
   9   6  11      788.18      697.34     23.69 o 
  10   6  11       12.98       12.42      3.04 o 
  11   6  11     1481.58     1572.69     42.07 o 
  12   6  11      256.27      245.07     16.97 o 
   3   7  11     1258.20     1268.28     51.75 o 
   4   7  11      410.60      413.29     22.82 o 
   5   7  11     1544.14     1693.70    114.28 o 
   6   7  11        0.59       13.32     13.67 o 
   7   7  11     1543.81     1656.98     80.16 o 
   8   7  11      690.44      661.26     25.46 o 
   9   7  11     1189.23     1058.69     59.85 o 
  10   7  11      583.41      606.35     16.54 o 
  11   7  11      529.45      531.03     17.97 o 
  12   7  11      718.18      721.69     32.18 o 
   5   8  11     1313.11     1349.83     72.39 o 
   6   8  11        7.09        5.34      7.55 o 
   7   8  11      732.48      767.51     46.79 o 
   8   8  11      117.91      117.53     16.84 o 
   9   8  11      779.25      785.45     34.86 o 
  10   8  11     1249.68     1379.51     69.81 o 
  11   8  11      183.09      176.72      8.47 o 
  12   8  11     1735.40     1762.25     65.03 o 
   7   9  11      217.07      194.44     22.79 o 
   8   9  11      925.80     1016.12     61.07 o 
   9   9  11       31.80       47.44     13.24 o 
  10   9  11      480.55      447.29     22.13 o 
  11   9  11       39.17       35.60      7.85 o 
   1  -8  12     1025.61     1062.73     60.81 o 
   2  -8  12       22.98       23.73      7.07 o 
  -1  -7  12     1050.67     1039.34     55.42 o 
   0  -7  12       33.34       42.23      9.90 o 
   1  -7  12      923.40      890.08     49.35 o 
   2  -7  12      229.43      197.72     13.96 o 
   3  -7  12     1126.27      999.10     53.30 o 
   4  -7  12      106.43      117.10     16.15 o 
   5  -7  12     1068.11     1111.82     62.28 o 
  -1  -6  12     1011.72     1160.69     57.29 o 
   0  -6  12       38.91       41.41      9.07 o 
   1  -6  12      620.71      577.50     47.87 o 
   2  -6  12     1393.93     1301.61     50.84 o 
   3  -6  12      386.14      266.19    157.79 o 
   4  -6  12      922.84      920.59     48.87 o 
   5  -6  12       50.54       48.57     10.89 o 
   6  -6  12     1094.12     1050.21     37.04 o 
  -2  -5  12       55.83       59.81      9.90 o 
  -1  -5  12      724.40      743.38     51.73 o 
   0  -5  12      260.25      261.62     18.27 o 
   1  -5  12      731.89      694.68     34.24 o 
   2  -5  12      889.88      826.48     42.71 o 
   3  -5  12      326.43      351.25     16.37 o 
   4  -5  12     1696.13     1561.70     68.07 o 
   5  -5  12      244.39      220.25     13.36 o 
   6  -5  12     1870.87     1906.90     92.78 o 
   7  -5  12      212.67      216.71      9.58 o 
  -2  -4  12      152.59      179.73     14.80 o 
  -1  -4  12      471.45      478.81     25.52 o 
   0  -4  12      598.08      650.76     31.25 o 
   1  -4  12      121.73      102.04     10.72 o 
   2  -4  12     1155.63     1062.60     25.61 o 
   3  -4  12       19.44       19.47      3.30 o 
   4  -4  12     1225.89     1095.74     53.60 o 
   5  -4  12      160.77      148.84      6.02 o 
   6  -4  12     1212.87     1160.67     70.10 o 
   7  -4  12      262.20      237.35      9.34 o 
   8  -4  12      882.28      900.70     26.80 o 
  -2  -3  12      450.93      498.03     34.59 o 
  -1  -3  12      375.58      408.54     21.14 o 
   0  -3  12     1227.95     1293.71     26.26 o 
   1  -3  12      383.80      373.94     13.76 o 
   2  -3  12     1549.58     1553.32     70.05 o 
   3  -3  12      128.08      123.79      5.00 o 
   4  -3  12     1764.75     1600.29     47.73 o 
   5  -3  12     1018.10      922.44     46.32 o 
   6  -3  12      505.66      422.91     25.02 o 
   7  -3  12      592.23      593.55     18.02 o 
   8  -3  12      266.67      298.50     17.31 o 
   9  -3  12      611.92      629.85     35.60 o 
  -1  -2  12        2.52        1.44      3.91 o 
   0  -2  12      943.54      953.33     26.25 o 
   1  -2  12       72.48       71.63      3.68 o 
   2  -2  12     1502.27     1490.50     58.44 o 
   3  -2  12      298.62      278.51      8.91 o 
   4  -2  12     1656.75     1534.05     30.81 o 
   5  -2  12     1304.49     1192.84     42.30 o 
   6  -2  12      399.06      352.60     15.85 o 
   7  -2  12     1978.47     1950.54     72.12 o 
   8  -2  12        4.43        7.37      3.05 o 
   9  -2  12     1543.16     1626.86     56.49 o 
  10  -2  12       32.58       32.85      4.87 o 
  -1  -1  12       58.96       49.73      5.64 o 
   0  -1  12     1281.55     1348.51     46.59 o 
   1  -1  12      577.83      659.58     20.13 o 
   2  -1  12      681.32      676.88     16.80 o 
   3  -1  12      721.67        4.47      4.04 o 
   4  -1  12        5.07        4.26      1.83 o 
   5  -1  12     1425.16     1273.95     32.53 o 
   6  -1  12       38.40       43.60      4.07 o 
   7  -1  12     1044.54      977.89     43.94 o 
   8  -1  12      151.19      141.12      6.88 o 
   9  -1  12     1879.29     1966.61    113.41 o 
  10  -1  12       64.97       78.42      7.28 o 
  -1   0  12       70.02       85.56      4.81 o 
   0   0  12      369.59      410.31     11.77 o 
   1   0  12      815.06      858.22     21.46 o 
   2   0  12      227.67      245.81      9.35 o 
   3   0  12     1828.27     1837.27     66.01 o 
   4   0  12       23.45       18.61      2.90 o 
   5   0  12     2592.41     2420.73     89.36 o 
   6   0  12      100.62       98.03      5.34 o 
   7   0  12      775.35      736.11     20.40 o 
   8   0  12      724.43      684.44     27.45 o 
   9   0  12      376.78      412.64     18.42 o 
  10   0  12      983.08      987.32     42.33 o 
  11   0  12      510.35      518.81     43.28 o 
   0   1  12       85.75       89.14     10.89 o 
   1   1  12     1062.53     1095.92     43.25 o 
   2   1  12       50.30       47.53      5.36 o 
   3   1  12      796.30      869.85     35.16 o 
   4   1  12       13.88       13.34      2.64 o 
   5   1  12     1334.30     1270.24     53.40 o 
   6   1  12      575.32      521.80     13.73 o 
   7   1  12     3004.20     2730.83     85.56 o 
   8   1  12     1606.50     1608.99     47.05 o 
   9   1  12       92.10       96.95      7.07 o 
  10   1  12     2003.66     2069.29     69.57 o 
  11   1  12        0.72       14.28      4.86 o 
   0   2  12       54.57       55.73     13.74 o 
   1   2  12     1426.16     1482.91     74.78 o 
   2   2  12      532.94      568.24     39.41 o 
   3   2  12     1461.22     1736.63     71.92 o 
   4   2  12      186.01      170.05     20.14 o 
   5   2  12      457.51      406.24     50.89 o 
   6   2  12     1018.86      918.43     52.47 o 
   7   2  12      305.66      280.56      9.84 o 
   8   2  12      758.66      805.86     21.48 o 
   9   2  12       63.52       58.01      5.11 o 
  10   2  12     1119.16     1165.24     37.66 o 
  11   2  12      124.10      117.88     11.30 o 
  12   2  12     1773.55     1998.47     62.82 o 
   1   3  12      407.40      438.02     24.00 o 
   2   3  12      236.57      250.76     13.61 o 
   3   3  12     1167.64     1154.41     52.62 o 
   4   3  12     1331.38     1574.35     68.83 o 
   5   3  12     1000.28     1067.76     46.09 o 
   6   3  12     2521.97     2434.21    119.36 o 
   7   3  12       42.54       48.54      4.87 o 
   8   3  12     3187.18     2954.92     88.34 o 
   9   3  12      322.05      322.52     10.91 o 
  10   3  12     1002.24     1014.89     29.30 o 
  11   3  12      937.43      915.58     32.68 o 
  12   3  12      320.21      360.05     17.17 o 
   2   4  12      564.68      621.98     29.06 o 
   3   4  12       61.87       66.02      8.11 o 
   4   4  12     1485.07     1589.62     72.87 o 
   5   4  12       75.72       63.71     10.16 o 
   6   4  12     2474.49     2596.76    115.80 o 
   7   4  12       45.12       38.77      3.27 o 
   8   4  12     1893.03     1759.27     91.48 o 
   9   4  12      326.39      332.73     10.72 o 
  10   4  12     2277.85     2360.55     60.86 o 
  11   4  12     1553.83     1610.44     48.04 o 
  12   4  12      640.69      684.00     26.36 o 
   3   5  12        0.85       -2.50      4.49 o 
   4   5  12     1905.32     2016.43     95.44 o 
   5   5  12      614.13      719.16     58.68 o 
   6   5  12     1098.85     1177.14     56.47 o 
   7   5  12     1027.51      975.88     34.01 o 
   8   5  12      321.29      312.41     22.06 o 
   9   5  12      410.17      381.78     11.11 o 
  10   5  12      103.08       95.55      6.01 o 
  11   5  12     1099.47     1161.33     33.96 o 
  12   5  12        0.63        0.94      3.18 o 
   4   6  12     1145.35     1198.43     47.09 o 
   5   6  12      254.22      292.57     24.48 o 
   6   6  12      787.24      828.49     45.53 o 
   7   6  12     1100.18     1171.23     59.68 o 
   8   6  12      722.87      614.43     24.54 o 
   9   6  12     1940.35     1743.43    111.66 o 
  10   6  12        4.33       11.22      3.84 o 
  11   6  12     1452.43     1512.46     40.54 o 
  12   6  12      350.89      378.12     15.55 o 
   5   7  12      477.59      489.05     35.81 o 
   6   7  12       34.66       34.55     11.41 o 
   7   7  12      617.46      646.81     41.45 o 
   8   7  12        2.66        3.86      7.07 o 
   9   7  12     1350.01     1366.95     60.26 o 
  10   7  12        2.95        8.73      5.39 o 
  11   7  12      854.77      910.19     28.42 o 
   7   8  12     1476.69     1517.45     83.68 o 
   8   8  12      475.30      506.97     37.98 o 
   9   8  12     1414.73     1268.47    121.16 o 
  10   8  12      716.45      682.95     44.96 o 
   1  -6  13      909.93      900.19     49.22 o 
   2  -6  13       28.74       37.54     10.37 o 
   3  -6  13      915.01      825.41     62.02 o 
   4  -6  13       14.08       23.70     14.24 o 
   0  -5  13      100.69      108.98     12.67 o 
   1  -5  13     1234.89     1204.44     58.90 o 
   2  -5  13      389.36      392.52     26.39 o 
   3  -5  13     1460.91     1295.41     61.72 o 
   4  -5  13     1050.67      983.13     66.75 o 
   5  -5  13      314.68      310.28     35.42 o 
   6  -5  13     1161.68     1175.15     40.74 o 
   0  -4  13       38.26       41.97      8.33 o 
   1  -4  13      699.00      716.95     49.91 o 
   2  -4  13      375.83      359.28     33.12 o 
   3  -4  13      813.53      567.15    159.57 o 
   4  -4  13     2325.80     2163.21     98.76 o 
   5  -4  13      262.71      225.74      9.97 o 
   6  -4  13     1371.57     1396.35     71.11 o 
   7  -4  13      160.57      164.93      9.10 o 
   0  -3  13      475.32      424.25     22.79 o 
   1  -3  13      375.83      385.19     31.94 o 
   2  -3  13      549.48      489.21     14.27 o 
   3  -3  13      132.83      105.84     20.34 o 
   4  -3  13     1341.17     1239.92     61.91 o 
   5  -3  13       44.04       46.35      4.58 o 
   6  -3  13     1259.09     1113.09     76.02 o 
   7  -3  13      255.65      261.66     17.50 o 
   8  -3  13     1107.91     1075.67     28.21 o 
   0  -2  13      424.31      445.81     14.01 o 
   1  -2  13       83.73       92.07      4.43 o 
   2  -2  13     1670.22     1605.64     34.98 o 
   3  -2  13      280.51      262.93     16.19 o 
   4  -2  13     2392.31     2144.75    107.33 o 
   5  -2  13      442.12      427.54     11.17 o 
   6  -2  13     1499.55     1282.47     55.39 o 
   7  -2  13      854.63      825.90     39.52 o 
   8  -2  13      241.64      254.19     10.21 o 
   9  -2  13      848.79      846.02     29.23 o 
   1  -1  13        4.66        7.31      2.50 o 
   2  -1  13      753.95      742.69     19.34 o 
   3  -1  13       91.87       89.23      6.73 o 
   4  -1  13      555.80      479.98     16.82 o 
   5  -1  13      190.07      174.76     10.26 o 
   6  -1  13      917.59      825.22     28.14 o 
   7  -1  13     1474.93     1317.80     68.26 o 
   8  -1  13      225.96      197.51     12.10 o 
   9  -1  13     2286.61     2264.99    138.08 o 
  10  -1  13       31.17       34.26      5.56 o 
   1   0  13      226.16      252.37     10.35 o 
   2   0  13      369.63      396.08     13.65 o 
   3   0  13      450.71      506.11     30.16 o 
   4   0  13      297.41      313.19     14.89 o 
   5   0  13     1055.73      887.85    116.90 o 
   6   0  13      748.69      661.88     22.95 o 
   7   0  13     1839.22     1715.91     60.83 o 
   8   0  13        5.34        5.90      2.71 o 
   9   0  13     1678.17     1680.02     59.93 o 
  10   0  13      412.46      436.98     31.07 o 
   1   1  13      268.46      258.70     25.28 o 
   2   1  13      222.89      208.56     12.99 o 
   3   1  13      883.78      942.72     51.95 o 
   4   1  13       23.16       28.34      5.77 o 
   5   1  13     1073.48      987.09    140.64 o 
   6   1  13       57.93       58.77      4.58 o 
   7   1  13     1440.11     1404.46     34.22 o 
   8   1  13      559.54      515.13     27.38 o 
   9   1  13      612.19      604.72     24.05 o 
  10   1  13      914.66      944.69     27.42 o 
  11   1  13      471.17      419.38     31.46 o 
   2   2  13      119.20      120.56     10.68 o 
   3   2  13      223.05      267.54     14.32 o 
   4   2  13       13.17       17.32      6.25 o 
   5   2  13      923.00      950.71     40.62 o 
   6   2  13      404.26      341.61     22.17 o 
   7   2  13     1700.18     1496.28     62.61 o 
   8   2  13      476.01      468.71     15.73 o 
   9   2  13      494.74      465.09     15.71 o 
  10   2  13     2187.93     2218.18     58.97 o 
  11   2  13        7.02       11.87      5.67 o 
   3   3  13      899.99      945.69     34.48 o 
   4   3  13      118.03      126.43     13.80 o 
   5   3  13      451.71      476.46     26.26 o 
   6   3  13      820.34      691.12     87.22 o 
   7   3  13      116.94      128.52     11.81 o 
   8   3  13      475.80      452.71     24.57 o 
   9   3  13      365.67      341.23     13.01 o 
  10   3  13      848.74      839.07     23.76 o 
  11   3  13       35.13       38.12      6.45 o 
   4   4  13      505.60      581.84     33.51 o 
   5   4  13      525.79      627.15     35.72 o 
   6   4  13      745.95      748.46     53.82 o 
   7   4  13       19.36       13.53      3.93 o 
   8   4  13     1266.46     1206.46     73.28 o 
   9   4  13      189.78      168.37      7.23 o 
  10   4  13      868.23      931.28     27.57 o 
  11   4  13      675.81      740.72     25.78 o 
   5   5  13       93.26      106.64     15.28 o 
   6   5  13     1069.28     1163.99     59.46 o 
   7   5  13       86.84      102.60     14.06 o 
   8   5  13     1005.36     1013.82     35.61 o 
   9   5  13       44.43       38.37      4.82 o 
  10   5  13     1493.24     1415.16     36.21 o 
  11   5  13      435.87      355.40     15.33 o 
   6   6  13      686.95      753.45     46.92 o 
   7   6  13      571.27      531.58     35.89 o 
   8   6  13      495.26      560.96     36.76 o 
   9   6  13      626.52      630.35     32.25 o 
  10   6  13      140.46      134.52     19.14 o 
   4  -4  14      623.74      558.06     43.27 o 
   5  -4  14      337.38      303.64     22.44 o 
   4  -3  14      705.05      603.76     29.82 o 
   5  -3  14      178.48      156.79     11.38 o 
   6  -3  14     1445.11     1370.41     54.45 o 
   7  -3  14       23.13       21.18      3.11 o 
   2  -2  14      583.02      610.96     30.51 o 
   3  -2  14        4.21        4.44      2.32 o 
   4  -2  14      257.63      205.13      8.38 o 
   5  -2  14       59.49       61.12      7.20 o 
   6  -2  14      667.42      613.01     21.18 o 
   7  -2  14       53.54       52.97      5.79 o 
   8  -2  14     1289.80     1248.16     51.64 o 
   3  -1  14        7.26        6.19      2.69 o 
   4  -1  14     1178.18     1100.84     50.22 o 
   5  -1  14        2.26        9.08      8.88 o 
   6  -1  14      667.71      613.69     25.00 o 
   7  -1  14      587.92      543.57     15.61 o 
   8  -1  14      452.12      437.28     22.11 o 
   3   0  14       75.11       81.07      8.09 o 
   4   0  14      798.70      777.97     31.38 o 
   5   0  14      665.17      544.77     37.20 o 
   6   0  14      895.09      784.43     37.14 o 
   7   0  14      801.58      744.89     30.74 o 
   8   0  14      157.10      145.15     12.50 o 
   9   0  14     1500.24     1488.17     57.70 o 
   3   1  14      338.44      372.31     41.08 o 
   4   1  14      356.09      349.43     19.66 o 
   5   1  14      897.64      859.74     36.93 o 
   6   1  14      276.39      199.53     34.24 o 
   7   1  14      539.41      467.98     22.26 o 
   8   1  14       92.49       98.77      6.40 o 
   9   1  14     1000.09      939.58     39.40 o 
   4   2  14      277.53      304.29     20.36 o 
   5   2  14     1205.56     1201.66     52.69 o 
   6   2  14       45.71       52.05      8.44 o 
   7   2  14     1020.22      866.68     49.48 o 
   8   2  14      156.68      158.55     11.76 o 
   9   2  14      304.23      288.19     13.85 o 
  10   2  14      398.15      431.47     24.11 o 
   5   3  14     1362.06     1415.11     67.40 o 
   6   3  14      219.85      175.39     15.88 o 
   7   3  14      977.60      794.32    112.34 o 
   8   3  14      807.75      727.16     52.33 o 
   9   3  14      849.62      862.56     34.79 o 
  10   3  14     1315.12     1239.63     58.81 o 
   6   4  14      283.43      293.78     22.79 o 
   7   4  14      211.92      187.97     18.36 o 
   8   4  14      529.43      530.40     27.91 o 
   9   4  14       61.09       43.56      7.91 o 
                                                 
